# Supplementary material for: Taxonomic review of Cratocerus Dejean, 1829 (Coleoptera, Carabidae) with the description of six new species
Source: Zookeys. 2014 Jun 17;(416):77–112. doi: 10.3897/zookeys.416.6455 (PMC4109511; doi:10.3897/zookeys.416.6455)
Supplement: XML Treatment for Cratocerus [file zookeys.416.6455-treatment1.xml]

<!DOCTYPE tp:taxon-treatment
  PUBLIC "-//TaxonX//DTD Taxonomic Treatment Publishing DTD v0 20100105//EN" "tax-treatment-NSO.dtd">
<tp:taxon-treatment xmlns:tp="http://www.plazi.org/taxpub"><tp:treatment-meta><kwd-group><label>Taxon classification</label><kwd><named-content content-type="kingdom">Animalia</named-content></kwd><kwd><named-content content-type="order">Coleoptera</named-content></kwd><kwd><named-content content-type="family">Carabidae</named-content></kwd></kwd-group><mixed-citation publication-type="journal"><person-group><name><surname>Grzymala</surname><given-names>Traci L.</given-names></name><name><surname>Will</surname><given-names>Kipling W.</given-names></name></person-group><article-title>Taxonomic review of <italic>Cratocerus</italic> Dejean, 1829 (Coleoptera, Carabidae) with the description of six new species</article-title><source>Zookeys</source><day>17</day><month>6</month><year>2014</year><volume>2014</volume><issue>416</issue><fpage>77</fpage><lpage>112</lpage><pub-id pub-id-type="doi">10.3897/zookeys.416.6455</pub-id></mixed-citation></tp:treatment-meta><tp:nomenclature><tp:taxon-name>
                        <tp:taxon-name-part taxon-name-part-type="genus">Cratocerus</tp:taxon-name-part>
                    </tp:taxon-name><tp:taxon-authority>Dejean 1829</tp:taxon-authority><tp:nomenclature-citation-list><tp:nomenclature-citation><tp:taxon-name>Cratocerus</tp:taxon-name><comment><xref ref-type="bibr" rid="B13">Dejean 1829</xref>: 3, 12–13; <xref ref-type="bibr" rid="B27">Hope 1838</xref>: 84; <xref ref-type="bibr" rid="B9">Chaudoir 1852</xref>: 77-79; <xref ref-type="bibr" rid="B29">Lacordaire 1854</xref>: 257, 263-264; <xref ref-type="bibr" rid="B26">Gemminger and Harold 1868</xref>: 250; <xref ref-type="bibr" rid="B10">Chaudoir 1872</xref>: 17–18; <xref ref-type="bibr" rid="B4">Bertkau 1873</xref>: 269; <xref ref-type="bibr" rid="B8">Chapuis 1876</xref>: 269; <xref ref-type="bibr" rid="B28">Horn 1881</xref>: 163; <xref ref-type="bibr" rid="B3">Bates 1882</xref>: 90; <xref ref-type="bibr" rid="B43">Sloane 1923</xref>: 249; <xref ref-type="bibr" rid="B11">Csiki 1929</xref>: 493; <xref ref-type="bibr" rid="B5">Blackwelder 1944</xref>: 34; <xref ref-type="bibr" rid="B38">Reichardt 1973</xref>: 324–325; <xref ref-type="bibr" rid="B47">Whitehead and Ball 1974</xref>: 595; <xref ref-type="bibr" rid="B39">Reichardt 1977</xref>: 407; <xref ref-type="bibr" rid="B44">Straneo 1977</xref>: 108, 115; <xref ref-type="bibr" rid="B45">Straneo 1979</xref>: 346, 352; <xref ref-type="bibr" rid="B31">Lorenz 2005</xref>: 248; <xref ref-type="bibr" rid="B6">Bouchard et al. 2011</xref>: 124.</comment></tp:nomenclature-citation></tp:nomenclature-citation-list></tp:nomenclature><tp:treatment-sec sec-type="Type species"><title>Type species:</title><p><italic><tp:taxon-name>Cratocerus monilicornis</tp:taxon-name></italic> <xref ref-type="bibr" rid="B13">Dejean 1829</xref>: 14–15.</p></tp:treatment-sec><tp:treatment-sec sec-type="Diagnosis"><title>Diagnosis.</title><p>Medium to small, rufopiceous to black beetles with a compact, convex body form. Head is relatively broad with prominent eyes and moniliform antennae. Elytral striae are distinctly sulcate. Tergite VIII is divided into hemitergites and those divided into epitergites. This combination of characters distinguishes members of <italic><tp:taxon-name>Cratocerus</tp:taxon-name></italic> from all other carabids within their range including similar genera, e.g. <italic><tp:taxon-name>Catapiesis</tp:taxon-name></italic> and <italic><tp:taxon-name>Moriosomus</tp:taxon-name></italic> Motschulsky.</p></tp:treatment-sec><tp:treatment-sec sec-type="Description"><title>Description.</title><!--PageBreak--><p><italic>Microsculpture</italic>. Head dull in appearance with isodiametric microsculpture; pronotum shining with markedly transverse microsculpture; procoxa distinctly granulate isodiametric; abdominal sternites with transverse microsculpture. <italic>Head</italic>. Prominent supraorbital ridge, occasionally with slight rugosity; one or two pairs of supraorbital setae. Frons glabrous. Fronto-clypeal suture distinct. Clypeus with pair of setae present mediolaterally. Labrum with six anterior marginal setae, outer pair length 1/3 × middle pair, middle pair length 1/3 × inner pair; apex of labrum often slightly medially emarginate. Mentum with one pair of setae and prominent medial tooth, submentum with two pairs of setae; transverse suture between mentum and submentum complete. Scape glabrous except for one dorsal seta; pedicel length 1/3 × length of scape, constricted at base with slight apical expansion, with one ring of testaceous setae surrounding apex, antennomere 3 length 1 ½ × that of scape, longer than wide, with several rings of testaceous setae confined to apical 2/3; antennomeres 4–10 transverse and subequal to one another, covered with dense pubescence similarly colored to integument laterally, resulting in matte appearance, midline of antennomeres moderately pubescent; antennomere 11 slightly longer than 10 and broadly rounded apically; antennal length extended to pronotal base. <italic>Thorax</italic>. Pronotal disc 1.1–1.4 × wider than long. Median impression distinct, single basal fovea laterad or pair of fovea laterad with additional fovea overlaying medial impression. Pronotal hind angles sharply denticulate. Elytral length 2.3–2.9 × pronotal length and 1.3–1.6 × elytral width; striae moderately impressed, impunctate or crenulostriate, striae 1, 2, and 7 reaching elytral apex; striae 3 and 4 anastomozing anterad of elytral apex; striae 5 and 6 anastomozing anterad of elytral apex; intervals slightly convex or subtectiform; elytral humeri sharply denticulate; apex rounded, not truncate; plica absent. <italic>Legs</italic>. Protarsomeres 1–4 of males with paired rows of ventral setal pads formed from squamate setae; females with ventral mediolateral spines. Metatrochanter with one basal seta. Metafemur anterior face with one seta basally located and one medially located. <italic>Abdomen</italic>. Abdominal sternites IV–VII glabrous except for a single pair of ambulatory setae; males without setiferous fovea; males and females with single pair of setae on sternite VII. Males with parameres glabrous, left paramere larger than right paramere, left paramere with simple to complex curvature (<xref ref-type="fig" rid="F11">Fig. 11a–g</xref>). Females without medial sclerotized ramus at base of gonocoxa; gonocoxa IX clearly separated into basal and apical aspects, gonocoxite 1 and gonocoxite 2; gonocoxite 2 apex pointed and curved laterad, with short, single, broad lateral ensiform seta and short, single, broad dorsal ensiform seta, apical sensory furrow with two nematiform setae; spermathecal gland lacking.</p></tp:treatment-sec><tp:treatment-sec sec-type="Distribution"><title>Distribution.</title><p>The genus is distributed (<xref ref-type="fig" rid="F13">Fig. 13</xref>) from southern Mexico throughout Central America, and into the South American countries of Colombia, Ecuador, Peru, French Guiana, Brazil, and Argentina.</p></tp:treatment-sec><tp:treatment-sec sec-type="Ecology"><title>Ecology.</title><p>Adults are often collected under the bark of fallen tree branches.</p></tp:treatment-sec><tp:treatment-sec sec-type="Additional literature"><title>Additional literature.</title><p><xref ref-type="bibr" rid="B15">Dejean and Boisduval 1834</xref>: 15–17; <xref ref-type="bibr" rid="B40">Schaum 1853</xref>: 190; <xref ref-type="bibr" rid="B41">Schaum 1860</xref>: 174; <xref ref-type="bibr" rid="B42">Scudder 1882</xref>: 81; <xref ref-type="bibr" rid="B17">Emden 1942</xref>: 34, 65; <xref ref-type="bibr" rid="B12">Darlington 1962</xref>: 507; <xref ref-type="bibr" rid="B25">Freitag 1969</xref>: 90; <xref ref-type="bibr" rid="B23">Erwin and Erwin 1976</xref>: 219; <xref ref-type="bibr" rid="B18">Erwin 1979</xref>: 558; <xref ref-type="bibr" rid="B1">Allen and Ball 1979</xref>: 491; <xref ref-type="bibr" rid="B2">Ball and Erwin 1982</xref>; 485, 498; <xref ref-type="bibr" rid="B24">Erwin and Sims 1984</xref>: 361, 376; <xref ref-type="bibr" rid="B21">Erwin 1990</xref>: 40, 54, fig. 53; <xref ref-type="bibr" rid="B22">Erwin 1991</xref>: 7; <xref ref-type="bibr" rid="B49">Will et al. 2000</xref>: 467; <xref ref-type="bibr" rid="B48">Will 2004</xref>: 640.</p></tp:treatment-sec><tp:treatment-sec><!--Section generated to contain objects referenced in tp:taxon-treatment.--><fig id="F11" position="float" orientation="portrait"><label>Figure 11.</label><caption><p>Male genitalia, left lateral view of the median lobe and left paramere for: <bold>a</bold> <italic><tp:taxon-name>Cratocerus sinesetosus</tp:taxon-name></italic> <bold>b</bold> <italic><tp:taxon-name>Cratocerus multisetosus</tp:taxon-name></italic> <bold>c</bold> <italic><tp:taxon-name>Cratocerus monilicornis</tp:taxon-name></italic>; <bold>d</bold> <italic><tp:taxon-name>Cratocerus tanyae</tp:taxon-name></italic> <bold>e</bold> <italic><tp:taxon-name>Cratocerus indupalmensis</tp:taxon-name></italic> <bold>f</bold> <italic><tp:taxon-name>Cratocerus kavanaughi</tp:taxon-name></italic> <bold>g</bold> <italic><tp:taxon-name>Cratocerus culpepperi</tp:taxon-name></italic>. Scale bar = 0.5 mm.</p></caption><graphic xmlns:xlink="http://www.w3.org/1999/xlink" xlink:href="zookeys-416-077-g011.jpg" position="float" orientation="portrait" xlink:type="simple"/></fig><fig id="F13" position="float" orientation="portrait"><label>Figure 13.</label><caption><p>Map showing location of material examined for species of <italic><tp:taxon-name>Cratocerus</tp:taxon-name></italic>.</p></caption><graphic xmlns:xlink="http://www.w3.org/1999/xlink" xlink:href="zookeys-416-077-g013.jpg" position="float" orientation="portrait" xlink:type="simple"/></fig></tp:treatment-sec><ref-list><ref id="B13"><mixed-citation xmlns:xlink="http://www.w3.org/1999/xlink" xlink:type="simple"><person-group><name name-style="western"><surname>Dejean</surname><given-names>P</given-names></name></person-group> (<year>1829</year>) <source>Species général des Coléoptères de la collection de M. le Comte Dejean. Tome Quatrième.</source><publisher-name>Méquignon-Marvis</publisher-name>, <publisher-loc>Paris</publisher-loc>, <size units="page">520 pp</size>.</mixed-citation></ref><ref id="B27"><mixed-citation xmlns:xlink="http://www.w3.org/1999/xlink" xlink:type="simple"><person-group><name name-style="western"><surname>Hope</surname><given-names>FW</given-names></name></person-group> (<year>1838</year>) <source>The Coleopterist'S, manual, the second part, containing the predaceous land and water beetles of Linnaeus and Fabricius</source>. <publisher-name>Bohn, H. G.</publisher-name>, <publisher-loc>London</publisher-loc>, <size units="page">168 pp</size>.</mixed-citation></ref><ref id="B9"><mixed-citation xmlns:xlink="http://www.w3.org/1999/xlink" xlink:type="simple"><person-group><name name-style="western"><surname>Chaudoir</surname><given-names>M</given-names></name></person-group> (<year>1852</year>) <article-title>Mémoire sur la famille des Carabiques. Part III.</article-title><source>Bulletin de la Société Impériale des naturalistes de Moscou</source><volume>25</volume>(<issue>1</issue>): <fpage>3</fpage>–<lpage>104</lpage>.</mixed-citation></ref><ref id="B29"><mixed-citation xmlns:xlink="http://www.w3.org/1999/xlink" xlink:type="simple"><person-group><name name-style="western"><surname>Lacordaire</surname><given-names>JT</given-names></name></person-group> (<year>1854</year>) <source>Histoire naturelle des insects. Genera des Coléoptères ou exposé méthodique et critique de tous les genres proposés, jusqu’ici dans et ordre d’insectes. Tome premier contenant les familles des cicindélètes, carabiques, dytiscides, gyrinides et palpicornes.</source><publisher-name>Encyclopédique de Roret</publisher-name>, <publisher-loc>Paris</publisher-loc>, <size units="page">486 pp</size>.</mixed-citation></ref><ref id="B26"><mixed-citation xmlns:xlink="http://www.w3.org/1999/xlink" xlink:type="simple"><person-group><name name-style="western"><surname>Gemminger</surname><given-names>M</given-names></name><name name-style="western"><surname>Harold</surname><given-names>Ev</given-names></name></person-group> (<year>1868</year>) <source>Catalogus Coleopterorum hucusque descriptorum synonymicus et systematicus. Tomus I. Cicindelidae-Carabidae.</source><publisher-name>EH Gummi</publisher-name>, <publisher-loc>Munich</publisher-loc>, <size units="page">424 pp</size>.</mixed-citation></ref><ref id="B10"><mixed-citation xmlns:xlink="http://www.w3.org/1999/xlink" xlink:type="simple"><person-group><name name-style="western"><surname>Chaudoir</surname><given-names>M</given-names></name></person-group> (<year>1872</year>) <article-title>Essai monographique sur les Drimostomides et les Cratocérides et description d’un genre nouveau de Morionides.</article-title><source>Annales de la Société entomologique de Belgique</source><volume>15</volume>: <fpage>5</fpage>–<lpage>24</lpage>.</mixed-citation></ref><ref id="B4"><mixed-citation xmlns:xlink="http://www.w3.org/1999/xlink" xlink:type="simple"><person-group><name name-style="western"><surname>Bertkau</surname><given-names>P</given-names></name></person-group> (<year>1873</year>) <article-title>Bericht über die Leistungen in der Naturgeschichte der Insekten während der Jahre 1871 und 1872.</article-title><source>Archiv für Naturgeschichte</source><volume>39</volume>(<issue>2</issue>): <fpage>221</fpage>–<lpage>412</lpage>.</mixed-citation></ref><ref id="B8"><mixed-citation xmlns:xlink="http://www.w3.org/1999/xlink" xlink:type="simple"><person-group><name name-style="western"><surname>Chapuis</surname><given-names>F</given-names></name></person-group> (<year>1876</year>) <source>Histoire naturelle des insectes. Genera des coléoptères ou exposé méthodique et critique detous les genres proposées jusqu’ici dans cet ordre d’insectes. Tome douzième. Famille des érotyliens, des endomychides et des coccinellides.</source><publisher-name>Librairie Encyclopédique de Roret</publisher-name>, <publisher-loc>Paris</publisher-loc>, <size units="page">424 pp</size>.</mixed-citation></ref><ref id="B28"><mixed-citation xmlns:xlink="http://www.w3.org/1999/xlink" xlink:type="simple"><person-group><name name-style="western"><surname>Horn</surname><given-names>GH</given-names></name></person-group> (<year>1881</year>) <article-title>On The genera of Carabidae, with special reference to The fauna of boreal America.</article-title><source>Transactions of the American Entomological Society and Proceedings of the Entomological Section of the Academy of Natural Sciences</source><volume>9</volume>(<issue>2</issue>): <fpage>91</fpage>–<lpage>196</lpage>.</mixed-citation></ref><ref id="B3"><mixed-citation xmlns:xlink="http://www.w3.org/1999/xlink" xlink:type="simple"><person-group><name name-style="western"><surname>Bates</surname><given-names>HW</given-names></name></person-group> (<year>1882</year>) <chapter-title>Adephaga</chapter-title>. In: <person-group><name name-style="western"><surname>Godman</surname><given-names>FD</given-names></name><name name-style="western"><surname>Salvin</surname><given-names>O</given-names></name></person-group> (<role>Eds</role>) <source>Biologia Centrali-Americana. Insecta. Coleoptera</source>. <volume>Vol. I</volume>. <issue>Part 1</issue>. <publisher-name>Taylor &amp; Francis</publisher-name>, <publisher-loc>London</publisher-loc>, <size units="page">316 pp</size>.</mixed-citation></ref><ref id="B43"><mixed-citation xmlns:xlink="http://www.w3.org/1999/xlink" xlink:type="simple"><person-group><name name-style="western"><surname>Sloane</surname><given-names>TG</given-names></name></person-group> (<year>1923</year>) <article-title>The classification of the family Carabidae.</article-title><source>The Transactions of the Entomological Society of London</source><volume>1/2</volume>: <fpage>234</fpage>–<lpage>250</lpage>.</mixed-citation></ref><ref id="B11"><mixed-citation xmlns:xlink="http://www.w3.org/1999/xlink" xlink:type="simple"><person-group><name name-style="western"><surname>Csiki</surname></name></person-group> (<year>1929</year>) <chapter-title>Carabidae: Harpalinae III (Pars 104)</chapter-title>. In: <person-group><name name-style="western"><surname>Junk</surname><given-names>W</given-names></name></person-group> (<role>Ed</role>) <source>Coleopterorum Catalogus.</source><publisher-name>Schenkling</publisher-name>, <publisher-loc>S., Berlin</publisher-loc>, <size units="page">527 pp</size>.</mixed-citation></ref><ref id="B5"><mixed-citation xmlns:xlink="http://www.w3.org/1999/xlink" xlink:type="simple"><person-group><name name-style="western"><surname>Blackwelder</surname><given-names>RE</given-names></name></person-group> (<year>1944</year>) <source>Checklist of the Coleopterous insects of Mexico, Central America, The West Indies, and South America. Part 1. Bulletin of the U.S.</source><publisher-name>National Museum</publisher-name>, <publisher-loc>Washington, D.C.</publisher-loc>, <size units="page">188 pp</size>.</mixed-citation></ref><ref id="B38"><mixed-citation xmlns:xlink="http://www.w3.org/1999/xlink" xlink:type="simple"><person-group><name name-style="western"><surname>Reichardt</surname><given-names>H</given-names></name></person-group> (<year>1973</year>) <article-title>Monogaph of Catapiesini a Neotropical tribe of Carabidae (Coleoptera).</article-title><source>Studia Entomologica</source><volume>16</volume>: <fpage>321</fpage>–<lpage>342</lpage>.</mixed-citation></ref><ref id="B47"><mixed-citation xmlns:xlink="http://www.w3.org/1999/xlink" xlink:type="simple"><person-group><name name-style="western"><surname>Whitehead</surname><given-names>DR</given-names></name><name name-style="western"><surname>Ball</surname><given-names>GE</given-names></name></person-group> (<year>1974</year>) <article-title>Classification of the Middle American genus <italic>Cyrtolaus</italic> Bates (Coleoptera: Carabidae: Pterostichini).</article-title><source>Quaestiones Entomologicae</source><volume>11</volume>: <fpage>591</fpage>–<lpage>619</lpage>.</mixed-citation></ref><ref id="B39"><mixed-citation xmlns:xlink="http://www.w3.org/1999/xlink" xlink:type="simple"><person-group><name name-style="western"><surname>Reichardt</surname><given-names>H</given-names></name></person-group> (<year>1977</year>) <article-title>A synopsis of the genera of Neotropical Carabidae (Insecta: Coleoptera).</article-title><source>Quaestiones entomologicae</source><volume>13</volume>: <fpage>346</fpage>–<lpage>493</lpage>.</mixed-citation></ref><ref id="B44"><mixed-citation xmlns:xlink="http://www.w3.org/1999/xlink" xlink:type="simple"><person-group><name name-style="western"><surname>Straneo</surname><given-names>SL</given-names></name></person-group> (<year>1977</year>) <article-title>Chiavi per la determinazione dei generie sottogeneri dei Pterostichini dell’America del Sud. (Coleoptera Carabidae).</article-title><source>Bolettino della Società Entomologica Italiana</source><volume>109</volume>: <fpage>104</fpage>–<lpage>116</lpage>.</mixed-citation></ref><ref id="B45"><mixed-citation xmlns:xlink="http://www.w3.org/1999/xlink" xlink:type="simple"><person-group><name name-style="western"><surname>Straneo</surname><given-names>SL</given-names></name></person-group> (<year>1979</year>) <article-title>Notes about The classification of the South American Pterostichini with a key for determination of subtribes, genera and subgenera (Coleoptera: Carabidae).</article-title><source>Quaestiones Entomologicae</source><volume>15</volume>(<issue>3</issue>): <fpage>345</fpage>–<lpage>356</lpage>.</mixed-citation></ref><ref id="B31"><mixed-citation xmlns:xlink="http://www.w3.org/1999/xlink" xlink:type="simple"><person-group><name name-style="western"><surname>Lorenz</surname><given-names>W</given-names></name></person-group> (<year>2005</year>) <source>A systematic list of extant ground beetles of the world (Coleoptera “Geadephaga”: Trachypachidae and Carabidae incl. Paussinae, Cicindelinae, Rhysodinae)</source>. <edition>2nd</edition>. <publisher-name>Lorenz, W.</publisher-name>, <publisher-loc>Tutzing, Germany</publisher-loc>, <size units="page">530 pp</size>.</mixed-citation></ref><ref id="B6"><mixed-citation xmlns:xlink="http://www.w3.org/1999/xlink" xlink:type="simple"><person-group><name name-style="western"><surname>Bouchard</surname><given-names>P</given-names></name><name name-style="western"><surname>Bousquet</surname><given-names>Y</given-names></name><name name-style="western"><surname>Davies</surname><given-names>A</given-names></name><name name-style="western"><surname>Alonso-Zarazaga</surname><given-names>M</given-names></name><name name-style="western"><surname>Lawrence</surname><given-names>J</given-names></name><name name-style="western"><surname>Lyal</surname><given-names>C</given-names></name><name name-style="western"><surname>Newton</surname><given-names>A</given-names></name><name name-style="western"><surname>Reid</surname><given-names>C</given-names></name><name name-style="western"><surname>Schmitt</surname><given-names>M</given-names></name><name name-style="western"><surname>Slipinski</surname><given-names>A</given-names></name><name name-style="western"><surname>Smith</surname><given-names>A</given-names></name></person-group> (<year>2011</year>) <article-title>Family-Group Names In Coleoptera (Insecta).</article-title><source>ZooKeys</source><volume>88</volume>: <fpage>1</fpage>–<lpage>972</lpage>. doi: <ext-link ext-link-type="doi" xlink:href="10.3897/zookeys.88.807" xlink:type="simple">10.3897/zookeys.88.807</ext-link></mixed-citation></ref><ref id="B15"><mixed-citation xmlns:xlink="http://www.w3.org/1999/xlink" xlink:type="simple"><person-group><name name-style="western"><surname>Dejean</surname><given-names>P</given-names></name><name name-style="western"><surname>Boisduval</surname><given-names>JA</given-names></name></person-group> (<year>1834</year>) <source>Iconographie et histoire naturelle Coléoptères d’Europe. Tome Quatrième.</source><publisher-name>Méquignon-Marvis</publisher-name>, <publisher-loc>Paris</publisher-loc>, <size units="page">486 pp</size>.</mixed-citation></ref><ref id="B40"><mixed-citation xmlns:xlink="http://www.w3.org/1999/xlink" xlink:type="simple"><person-group><name name-style="western"><surname>Schaum</surname><given-names>HR</given-names></name></person-group> (<year>1853</year>) <article-title>Bericht über die Leistungen in der Entomoloie während des Jahres 1852.</article-title><source>Archiv für Naturgeschichte</source><volume>19</volume>(<issue>2</issue>): <fpage>141</fpage>–<lpage>286</lpage>.</mixed-citation></ref><ref id="B41"><mixed-citation xmlns:xlink="http://www.w3.org/1999/xlink" xlink:type="simple"><person-group><name name-style="western"><surname>Schaum</surname><given-names>HR</given-names></name></person-group> (<year>1860</year>) <article-title>Das System der Carabicinen.</article-title><source>Berliner entomologische Zietschrift</source><volume>4</volume>: <fpage>161</fpage>–<lpage>179</lpage>.</mixed-citation></ref><ref id="B42"><mixed-citation xmlns:xlink="http://www.w3.org/1999/xlink" xlink:type="simple"><person-group><name name-style="western"><surname>Scudder</surname><given-names>SH</given-names></name></person-group> (<year>1882</year>) <article-title>Nomenclator Zoologicus. An alphabetical list of all generic names that have been employed by naturalists for recent and fossil animals from the earliest times to the close of the year 1879.</article-title><comment>In two parts: I. Supplemental list.  II. Universal Index</comment>. <source>Bulletin of the United States National Museum</source><volume>19</volume>: <fpage>1</fpage>.</mixed-citation></ref><ref id="B17"><mixed-citation xmlns:xlink="http://www.w3.org/1999/xlink" xlink:type="simple"><person-group><name name-style="western"><surname>Emden</surname><given-names>F Van</given-names></name></person-group> (<year>1942</year>) <article-title>A key to The genera of larval Carabidae (Col.).</article-title><source>Transactions of the Royal Entomological Society of London</source><volume>92</volume>: <fpage>1</fpage>–<lpage>99</lpage>. doi: <ext-link ext-link-type="doi" xlink:href="10.1111/j.1365-2311.1942.tb03318.x" xlink:type="simple">10.1111/j.1365-2311.1942.tb03318.x</ext-link></mixed-citation></ref><ref id="B12"><mixed-citation xmlns:xlink="http://www.w3.org/1999/xlink" xlink:type="simple"><person-group><name name-style="western"><surname>Darlington</surname><given-names>PJ</given-names></name></person-group> (<year>1962</year>) <article-title>The carabid beetles of New Guinea. Part 1. Cicindelinae, Carabinae, Harpalinae through Pterostichini.</article-title><source>Bulletin of the Museum of Comparative Zoology</source><volume>126</volume>(<issue>3</issue>): <fpage>323</fpage>–<lpage>564</lpage>.</mixed-citation></ref><ref id="B25"><mixed-citation xmlns:xlink="http://www.w3.org/1999/xlink" xlink:type="simple"><person-group><name name-style="western"><surname>Freitag</surname><given-names>R</given-names></name></person-group> (<year>1969</year>) <article-title>A revision of the species of the genus <italic>Evarthrus</italic> LeConte (Coleoptera: Carabidae).</article-title><source>Quaestiones entomologicae</source><volume>5</volume>: <fpage>89</fpage>–<lpage>212</lpage>.</mixed-citation></ref><ref id="B23"><mixed-citation xmlns:xlink="http://www.w3.org/1999/xlink" xlink:type="simple"><person-group><name name-style="western"><surname>Erwin</surname><given-names>TL</given-names></name><name name-style="western"><surname>Erwin</surname><given-names>LV</given-names></name></person-group> (<year>1976</year>) <article-title>Relationships of predaceous beetles to tropical forest wood decay. Part II. The natural history of neotropical <italic>Eurycoleus macularis</italic> Chevrolat (Carabidae: Lebiini) and its implications in The evolution of ectoparasitoidism.</article-title><source>Biotropica</source><volume>8</volume>(<issue>4</issue>): <lpage>215</lpage>. doi: <ext-link ext-link-type="doi" xlink:href="10.2307/2989713" xlink:type="simple">10.2307/2989713</ext-link></mixed-citation></ref><ref id="B18"><mixed-citation xmlns:xlink="http://www.w3.org/1999/xlink" xlink:type="simple"><person-group><name name-style="western"><surname>Erwin</surname><given-names>TL</given-names></name></person-group> (<year>1979</year>) <article-title>Thoughts on the evolutionary history of ground beetles: hypotheses generated from comparative faunal analyses of lowland forest sites in temperate and tropical regions.</article-title> In: <person-group><name name-style="western"><surname>Erwin</surname><given-names>TL</given-names></name><name name-style="western"><surname>Ball</surname><given-names>GE</given-names></name><name name-style="western"><surname>Whitehead</surname><given-names>DR</given-names></name><name name-style="western"><surname>Halpern</surname><given-names>AL</given-names></name></person-group> (<role>Eds</role>) <issue-title>Carabid beetles: their evolution, natural history, and classification</issue-title>. <source>Proceedings of the First International Symposium on Carabidology</source>, <institution xlink:type="simple">Smithsonian Institution, Washington, D. C.</institution>, <conf-name>August 21, 23, and 25, 1976</conf-name>. <publisher-name>Dr. W. Junk by Publishers</publisher-name><publisher-loc>The Hague</publisher-loc>.</mixed-citation></ref><ref id="B1"><mixed-citation xmlns:xlink="http://www.w3.org/1999/xlink" xlink:type="simple"><person-group><name name-style="western"><surname>Allen</surname><given-names>RT</given-names></name><name name-style="western"><surname>Ball</surname><given-names>GE</given-names></name></person-group> (<year>1979</year>) <article-title>Synopsis of Mexican taxa of the <italic>Loxandrus</italic> series (Coleoptera: Carabidae: Pterostichini).</article-title><source>Transactions of the American Entomological Society</source><volume>105</volume>(<issue>4</issue>): <fpage>481</fpage>–<lpage>575</lpage>.</mixed-citation></ref><ref id="B2"><mixed-citation xmlns:xlink="http://www.w3.org/1999/xlink" xlink:type="simple"><person-group><name name-style="western"><surname>Ball</surname><given-names>GE</given-names></name><name name-style="western"><surname>Erwin</surname><given-names>TL</given-names></name></person-group> (<year>1982</year>) <article-title>The Baron Maximilien de Chaudoir: Inheritance, associates, travels, work, and legacy.</article-title><source>The Coleopterists Bulletin</source><volume>36</volume>(<issue>3</issue>): <lpage>475</lpage>.</mixed-citation></ref><ref id="B24"><mixed-citation xmlns:xlink="http://www.w3.org/1999/xlink" xlink:type="simple"><person-group><name name-style="western"><surname>Erwin</surname><given-names>TL</given-names></name><name name-style="western"><surname>Sims</surname><given-names>LL</given-names></name></person-group> (<year>1984</year>) <article-title>Carabid beetles of the West Indies (Insects: Coleoptera): A synopsis of the genera and checklists of tribes of Caraboidea, and of the West Indian species.</article-title><source>Quaestiones entomologicae</source><volume>20</volume>: <fpage>351</fpage>–<lpage>466</lpage>.</mixed-citation></ref><ref id="B21"><mixed-citation xmlns:xlink="http://www.w3.org/1999/xlink" xlink:type="simple"><person-group><name name-style="western"><surname>Erwin</surname><given-names>TL</given-names></name></person-group> (<year>1990</year>) <article-title>Natural history of the carabid beetles at The BIOLAT Biological Station, Rio Manu, Pakitza, Peru.</article-title><source>Revista Peruana de Entomologia</source><volume>33</volume>: <fpage>1</fpage>–<lpage>85</lpage>.</mixed-citation></ref><ref id="B22"><mixed-citation xmlns:xlink="http://www.w3.org/1999/xlink" xlink:type="simple"><person-group><name name-style="western"><surname>Erwin</surname><given-names>TL</given-names></name></person-group> (<year>1991</year>) <source>The ground-beetles of Central America (Carabidae), Part II: Notiophilini, Loricerini, and Carabini</source>. <publisher-name>Smithsonian Institution Press</publisher-name>, <publisher-loc>Washington, D.C.</publisher-loc>, <size units="page">30 pp</size>.</mixed-citation></ref><ref id="B49"><mixed-citation xmlns:xlink="http://www.w3.org/1999/xlink" xlink:type="simple"><person-group><name name-style="western"><surname>Will</surname><given-names>K</given-names></name><name name-style="western"><surname>Attygalle</surname><given-names>AB</given-names></name><name name-style="western"><surname>Herath</surname><given-names>K</given-names></name></person-group> (<year>2000</year>) <article-title>New defensive chemical data for ground beetles (Coleoptera: Carabidae): interpretations in a phylogenetic framework.</article-title><source>Biological Journal of the Linnean Society</source><volume>71</volume>(<issue>3</issue>): <fpage>459</fpage>–<lpage>481</lpage>. doi: <ext-link ext-link-type="doi" xlink:href="10.1006/bijl.2000.0456" xlink:type="simple">10.1006/bijl.2000.0456</ext-link></mixed-citation></ref><ref id="B48"><mixed-citation xmlns:xlink="http://www.w3.org/1999/xlink" xlink:type="simple"><person-group><name name-style="western"><surname>Will</surname><given-names>K</given-names></name></person-group> (<year>2004</year>) <article-title>A New Genus of Caelostomini (Coleoptera: Carabidae) from Papua New Guinea.</article-title><source>The Coleopterists Bulletin</source><volume>58</volume>(<issue>4</issue>): <fpage>637</fpage>–<lpage>641</lpage>. doi: <ext-link ext-link-type="doi" xlink:href="10.1649/701" xlink:type="simple">10.1649/701</ext-link></mixed-citation></ref></ref-list></tp:taxon-treatment>
