# Supplementary material for: Taxonomic review of Cratocerus Dejean, 1829 (Coleoptera, Carabidae) with the description of six new species
Source: Zookeys. 2014 Jun 17;(416):77–112. doi: 10.3897/zookeys.416.6455 (PMC4109511; doi:10.3897/zookeys.416.6455)
Supplement: XML Treatment for Cratocerus monilicornis [file zookeys.416.6455-treatment2.xml]

<!DOCTYPE tp:taxon-treatment
  PUBLIC "-//TaxonX//DTD Taxonomic Treatment Publishing DTD v0 20100105//EN" "tax-treatment-NSO.dtd">
<tp:taxon-treatment xmlns:tp="http://www.plazi.org/taxpub"><tp:treatment-meta><kwd-group><label>Taxon classification</label><kwd><named-content content-type="kingdom">Animalia</named-content></kwd><kwd><named-content content-type="order">Coleoptera</named-content></kwd><kwd><named-content content-type="family">Carabidae</named-content></kwd></kwd-group><mixed-citation publication-type="journal"><person-group><name><surname>Grzymala</surname><given-names>Traci L.</given-names></name><name><surname>Will</surname><given-names>Kipling W.</given-names></name></person-group><article-title>Taxonomic review of <italic>Cratocerus</italic> Dejean, 1829 (Coleoptera, Carabidae) with the description of six new species</article-title><source>Zookeys</source><day>17</day><month>6</month><year>2014</year><volume>2014</volume><issue>416</issue><fpage>77</fpage><lpage>112</lpage><pub-id pub-id-type="doi">10.3897/zookeys.416.6455</pub-id></mixed-citation></tp:treatment-meta><tp:nomenclature><tp:taxon-name>
                        <tp:taxon-name-part taxon-name-part-type="genus">Cratocerus</tp:taxon-name-part>
                        <tp:taxon-name-part taxon-name-part-type="species">monilicornis</tp:taxon-name-part>
                    </tp:taxon-name><tp:taxon-authority>Dejean, 1829</tp:taxon-authority><xref ref-type="fig" rid="F1">Figs 1</xref><xref ref-type="fig" rid="F9">, 9a</xref><xref ref-type="fig" rid="F11">, 11c</xref><tp:nomenclature-citation-list><tp:nomenclature-citation><tp:taxon-name>Cratocerus monilicornis</tp:taxon-name><comment><xref ref-type="bibr" rid="B13">Dejean 1829</xref>: 14-15; <xref ref-type="bibr" rid="B15">Dejean and Boisduval 1834</xref>: 17; <xref ref-type="bibr" rid="B27">Hope 1838</xref>: 84; <xref ref-type="bibr" rid="B29">Lacordaire 1854</xref>: 263-264; <xref ref-type="bibr" rid="B26">Gemminger and Harold 1868</xref>: 250; <xref ref-type="bibr" rid="B10">Chaudoir 1872</xref>: 18; <xref ref-type="bibr" rid="B11">Csiki 1929</xref>: 493; <xref ref-type="bibr" rid="B5">Blackwelder 1944</xref>: 34; Straneo 1977: 115; <xref ref-type="bibr" rid="B31">Lorenz 2005</xref>: 248.</comment></tp:nomenclature-citation></tp:nomenclature-citation-list></tp:nomenclature><tp:treatment-sec sec-type="Material"><title>Material.</title><p>1 male, labeled: “Museum Paris Montagnes des Orgues Prov de Rio-Janeiro Env. De la Tijuca Massif du Bico Do Papagaio E.R. Wagner 1902 700 m alt. Dicembre” (<ext-link xmlns:xlink="http://www.w3.org/1999/xlink" ext-link-type="uri" xlink:href="http://essigdb.berkeley.edu/cgi/eme_query?table=eme&amp;bnhm_id=EMEC654896&amp;one=T&amp;OK2SHOWPRIVATE=" xlink:type="simple">EMEC654896</ext-link>) borrowed from MNHN; 1 male, labeled: “Brazil, [Santa Catarina] Nova Teutonia, <named-content xmlns:xlink="http://www.w3.org/1999/xlink" content-type="dwc:verbatimCoordinates" xlink:type="simple">27°11'S, 52°23'W</named-content>, [-27.183 -52.383], Fritz Plaumann, 4.xi.1939” (no EMEC# assigned for this specimen, examined at MNSM); 1 female, labeled: “Corcovado Brazil GB 27-IV-1962 J. &amp; B. Bechyne leg.” (<ext-link xmlns:xlink="http://www.w3.org/1999/xlink" ext-link-type="uri" xlink:href="http://essigdb.berkeley.edu/cgi/eme_query?table=eme&amp;bnhm_id=EMEC654898&amp;one=T&amp;OK2SHOWPRIVATE=" xlink:type="simple">EMEC654898</ext-link>) borrowed from CUIC; 1 female, labeled: “Argt. Misiones Bemberg 29-1-45 Hayward-Wilink 60 bach” (<ext-link xmlns:xlink="http://www.w3.org/1999/xlink" ext-link-type="uri" xlink:href="http://essigdb.berkeley.edu/cgi/eme_query?table=eme&amp;bnhm_id=EMEC654897&amp;one=T&amp;OK2SHOWPRIVATE=" xlink:type="simple">EMEC654897</ext-link>) borrowed from MNHN.</p></tp:treatment-sec><tp:treatment-sec sec-type="Diagnosis"><title>Diagnosis.</title><p>This species is easily distinguished from all other congeners by its relatively large overall body size (9.5–12.0 mm), two pairs of supraorbital setae, and rounded lateral lobes of the mentum.</p></tp:treatment-sec><tp:treatment-sec sec-type="Description"><title>Description.</title><p>Size large for the genus, ABL 9.5–12.0 mm, TW 4.0–5.0 mm. <!--PageBreak--><!--PageBreak--><italic>Color</italic>. Head, clypeus, mandibles, pronotum, elytra, and venter rufo-piceous; labrum, antennae, remaining mouthparts, and legs fusco-ferrugineous. <italic>Head</italic>. HL 1.6–1.9 mm, HW 1.4–1.7 mm. Two supraorbital setae present over each eye. Apices of mandibles slightly curved, apices at less than 45 dedgree angle to mandibular midline. Apical maxillary palpomere length 5 × width at base. Mentum with rounded lateral lobes. <italic>Thorax</italic>. Pronotum (<xref ref-type="fig" rid="F9">Fig. 9a</xref>) with distinct median impression, one distinct basal fovea laterad; one lateral seta located on apicolateral pronotal bead; one posterior seta present on posterior bead; pronotal anterior margin convex, greatest width at center; pronotal width 1.3–1.4 × pronotal length. Elytral length 1.4–1.5 × combined elytral width. <italic>Legs</italic>. Protibia with five distinct, stout spines confined to distal half on lateral margin. <italic>Genitalia, male</italic>. Median lobe curved sharply, between forty-five and ninety degrees, with respect to basal 1/3, remaining 2/3 with continuing curvature; not expanded apically; length average for genus. Left paramere complexly curved (<xref ref-type="fig" rid="F11">Figure 11c</xref>). <italic>Genitalia, female</italic>. Spermatheca not examined for this species.</p><fig id="F1" position="float" orientation="portrait"><label>Figure 1.</label><caption><p>Dorsal habitus image of <italic><tp:taxon-name>Cratocerus monilicornis</tp:taxon-name></italic> Dejean. Scale bar = 1.0 mm.</p></caption><graphic xmlns:xlink="http://www.w3.org/1999/xlink" xlink:href="zookeys-416-077-g001.jpg" position="float" orientation="portrait" xlink:type="simple"/></fig></tp:treatment-sec><tp:treatment-sec sec-type="Distribution"><title>Distribution.</title><p>This species is geographically distributed in Brazil and northeastern Argentina (<xref ref-type="fig" rid="F13">Fig. 13</xref>). According to <xref ref-type="bibr" rid="B11">Csiki 1929</xref> and <xref ref-type="bibr" rid="B5">Blackwelder 1944</xref>, <italic><tp:taxon-name>Cratocerus monilicornis</tp:taxon-name></italic> has also been recorded from Venezuela, but specimens from this locality were not examined during this study.</p></tp:treatment-sec><tp:treatment-sec sec-type="Additional literature"><title>Additional literature.</title><p><xref ref-type="bibr" rid="B14">Dejean and Boisduval 1832</xref>: fig. 3; <xref ref-type="bibr" rid="B37">Ragusa 1887</xref>: 210.</p></tp:treatment-sec><tp:treatment-sec><!--Section generated to contain objects referenced in tp:taxon-treatment.--><fig id="F9" position="float" orientation="portrait"><label>Figure 9.</label><caption><p>Pronotal drawings for: <bold>a</bold> <italic><tp:taxon-name>Cratocerus monilicornis</tp:taxon-name></italic> <bold>b</bold> <italic><tp:taxon-name>Cratocerus sulcatus</tp:taxon-name></italic> <bold>c</bold> <italic><tp:taxon-name>Cratocerus sinesetosus</tp:taxon-name></italic> <bold>d</bold> <italic><tp:taxon-name>Cratocerus multisetosus</tp:taxon-name></italic> <bold>e</bold> <italic><tp:taxon-name>Cratocerus tanyae</tp:taxon-name></italic> <bold>f</bold> <italic><tp:taxon-name>Cratocerus indupalmensis</tp:taxon-name></italic> <bold>g</bold> <italic><tp:taxon-name>Cratocerus kavanaughi</tp:taxon-name></italic> and <bold>h</bold> <italic><tp:taxon-name>Cratocerus culpepperi</tp:taxon-name></italic>. Scale bars = 0.5 mm.</p></caption><graphic xmlns:xlink="http://www.w3.org/1999/xlink" xlink:href="zookeys-416-077-g009.jpg" position="float" orientation="portrait" xlink:type="simple"/></fig><fig id="F11" position="float" orientation="portrait"><label>Figure 11.</label><caption><p>Male genitalia, left lateral view of the median lobe and left paramere for: <bold>a</bold> <italic><tp:taxon-name>Cratocerus sinesetosus</tp:taxon-name></italic> <bold>b</bold> <italic><tp:taxon-name>Cratocerus multisetosus</tp:taxon-name></italic> <bold>c</bold> <italic><tp:taxon-name>Cratocerus monilicornis</tp:taxon-name></italic>; <bold>d</bold> <italic><tp:taxon-name>Cratocerus tanyae</tp:taxon-name></italic> <bold>e</bold> <italic><tp:taxon-name>Cratocerus indupalmensis</tp:taxon-name></italic> <bold>f</bold> <italic><tp:taxon-name>Cratocerus kavanaughi</tp:taxon-name></italic> <bold>g</bold> <italic><tp:taxon-name>Cratocerus culpepperi</tp:taxon-name></italic>. Scale bar = 0.5 mm.</p></caption><graphic xmlns:xlink="http://www.w3.org/1999/xlink" xlink:href="zookeys-416-077-g011.jpg" position="float" orientation="portrait" xlink:type="simple"/></fig><fig id="F13" position="float" orientation="portrait"><label>Figure 13.</label><caption><p>Map showing location of material examined for species of <italic><tp:taxon-name>Cratocerus</tp:taxon-name></italic>.</p></caption><graphic xmlns:xlink="http://www.w3.org/1999/xlink" xlink:href="zookeys-416-077-g013.jpg" position="float" orientation="portrait" xlink:type="simple"/></fig></tp:treatment-sec><ref-list><ref id="B13"><mixed-citation xmlns:xlink="http://www.w3.org/1999/xlink" xlink:type="simple"><person-group><name name-style="western"><surname>Dejean</surname><given-names>P</given-names></name></person-group> (<year>1829</year>) <source>Species général des Coléoptères de la collection de M. le Comte Dejean. Tome Quatrième.</source><publisher-name>Méquignon-Marvis</publisher-name>, <publisher-loc>Paris</publisher-loc>, <size units="page">520 pp</size>.</mixed-citation></ref><ref id="B15"><mixed-citation xmlns:xlink="http://www.w3.org/1999/xlink" xlink:type="simple"><person-group><name name-style="western"><surname>Dejean</surname><given-names>P</given-names></name><name name-style="western"><surname>Boisduval</surname><given-names>JA</given-names></name></person-group> (<year>1834</year>) <source>Iconographie et histoire naturelle Coléoptères d’Europe. Tome Quatrième.</source><publisher-name>Méquignon-Marvis</publisher-name>, <publisher-loc>Paris</publisher-loc>, <size units="page">486 pp</size>.</mixed-citation></ref><ref id="B27"><mixed-citation xmlns:xlink="http://www.w3.org/1999/xlink" xlink:type="simple"><person-group><name name-style="western"><surname>Hope</surname><given-names>FW</given-names></name></person-group> (<year>1838</year>) <source>The Coleopterist'S, manual, the second part, containing the predaceous land and water beetles of Linnaeus and Fabricius</source>. <publisher-name>Bohn, H. G.</publisher-name>, <publisher-loc>London</publisher-loc>, <size units="page">168 pp</size>.</mixed-citation></ref><ref id="B29"><mixed-citation xmlns:xlink="http://www.w3.org/1999/xlink" xlink:type="simple"><person-group><name name-style="western"><surname>Lacordaire</surname><given-names>JT</given-names></name></person-group> (<year>1854</year>) <source>Histoire naturelle des insects. Genera des Coléoptères ou exposé méthodique et critique de tous les genres proposés, jusqu’ici dans et ordre d’insectes. Tome premier contenant les familles des cicindélètes, carabiques, dytiscides, gyrinides et palpicornes.</source><publisher-name>Encyclopédique de Roret</publisher-name>, <publisher-loc>Paris</publisher-loc>, <size units="page">486 pp</size>.</mixed-citation></ref><ref id="B26"><mixed-citation xmlns:xlink="http://www.w3.org/1999/xlink" xlink:type="simple"><person-group><name name-style="western"><surname>Gemminger</surname><given-names>M</given-names></name><name name-style="western"><surname>Harold</surname><given-names>Ev</given-names></name></person-group> (<year>1868</year>) <source>Catalogus Coleopterorum hucusque descriptorum synonymicus et systematicus. Tomus I. Cicindelidae-Carabidae.</source><publisher-name>EH Gummi</publisher-name>, <publisher-loc>Munich</publisher-loc>, <size units="page">424 pp</size>.</mixed-citation></ref><ref id="B10"><mixed-citation xmlns:xlink="http://www.w3.org/1999/xlink" xlink:type="simple"><person-group><name name-style="western"><surname>Chaudoir</surname><given-names>M</given-names></name></person-group> (<year>1872</year>) <article-title>Essai monographique sur les Drimostomides et les Cratocérides et description d’un genre nouveau de Morionides.</article-title><source>Annales de la Société entomologique de Belgique</source><volume>15</volume>: <fpage>5</fpage>–<lpage>24</lpage>.</mixed-citation></ref><ref id="B11"><mixed-citation xmlns:xlink="http://www.w3.org/1999/xlink" xlink:type="simple"><person-group><name name-style="western"><surname>Csiki</surname></name></person-group> (<year>1929</year>) <chapter-title>Carabidae: Harpalinae III (Pars 104)</chapter-title>. In: <person-group><name name-style="western"><surname>Junk</surname><given-names>W</given-names></name></person-group> (<role>Ed</role>) <source>Coleopterorum Catalogus.</source><publisher-name>Schenkling</publisher-name>, <publisher-loc>S., Berlin</publisher-loc>, <size units="page">527 pp</size>.</mixed-citation></ref><ref id="B5"><mixed-citation xmlns:xlink="http://www.w3.org/1999/xlink" xlink:type="simple"><person-group><name name-style="western"><surname>Blackwelder</surname><given-names>RE</given-names></name></person-group> (<year>1944</year>) <source>Checklist of the Coleopterous insects of Mexico, Central America, The West Indies, and South America. Part 1. Bulletin of the U.S.</source><publisher-name>National Museum</publisher-name>, <publisher-loc>Washington, D.C.</publisher-loc>, <size units="page">188 pp</size>.</mixed-citation></ref><ref id="B31"><mixed-citation xmlns:xlink="http://www.w3.org/1999/xlink" xlink:type="simple"><person-group><name name-style="western"><surname>Lorenz</surname><given-names>W</given-names></name></person-group> (<year>2005</year>) <source>A systematic list of extant ground beetles of the world (Coleoptera “Geadephaga”: Trachypachidae and Carabidae incl. Paussinae, Cicindelinae, Rhysodinae)</source>. <edition>2nd</edition>. <publisher-name>Lorenz, W.</publisher-name>, <publisher-loc>Tutzing, Germany</publisher-loc>, <size units="page">530 pp</size>.</mixed-citation></ref><ref id="B14"><mixed-citation xmlns:xlink="http://www.w3.org/1999/xlink" xlink:type="simple"><person-group><name name-style="western"><surname>Dejean</surname><given-names>P</given-names></name><name name-style="western"><surname>Boisduval</surname><given-names>JA</given-names></name></person-group> (<year>1832</year>) <source>Iconographie et histoire naturelle Coléoptères d’Europe. Tome Troisieme.</source><publisher-name>Méquignon-Marvis</publisher-name>, <publisher-loc>Paris</publisher-loc>, <size units="page">326 pp</size>.</mixed-citation></ref><ref id="B37"><mixed-citation xmlns:xlink="http://www.w3.org/1999/xlink" xlink:type="simple"><person-group><name name-style="western"><surname>Ragusa</surname></name></person-group> (<year>1887</year>) <article-title>Catalogo Ragionato dei Coleotteri di Sicilia.</article-title><source>Il Naturalist a Siciliano</source><volume>6</volume>: <fpage>201</fpage>–<lpage>210</lpage>.</mixed-citation></ref></ref-list></tp:taxon-treatment>
