# Supplementary material for: Taxonomic review of Cratocerus Dejean, 1829 (Coleoptera, Carabidae) with the description of six new species
Source: Zookeys. 2014 Jun 17;(416):77–112. doi: 10.3897/zookeys.416.6455 (PMC4109511; doi:10.3897/zookeys.416.6455)
Supplement: XML Treatment for Cratocerus sulcatus [file zookeys.416.6455-treatment3.xml]

<!DOCTYPE tp:taxon-treatment
  PUBLIC "-//TaxonX//DTD Taxonomic Treatment Publishing DTD v0 20100105//EN" "tax-treatment-NSO.dtd">
<tp:taxon-treatment xmlns:tp="http://www.plazi.org/taxpub"><tp:treatment-meta><kwd-group><label>Taxon classification</label><kwd><named-content content-type="kingdom">Animalia</named-content></kwd><kwd><named-content content-type="order">Coleoptera</named-content></kwd><kwd><named-content content-type="family">Carabidae</named-content></kwd></kwd-group><mixed-citation publication-type="journal"><person-group><name><surname>Grzymala</surname><given-names>Traci L.</given-names></name><name><surname>Will</surname><given-names>Kipling W.</given-names></name></person-group><article-title>Taxonomic review of <italic>Cratocerus</italic> Dejean, 1829 (Coleoptera, Carabidae) with the description of six new species</article-title><source>Zookeys</source><day>17</day><month>6</month><year>2014</year><volume>2014</volume><issue>416</issue><fpage>77</fpage><lpage>112</lpage><pub-id pub-id-type="doi">10.3897/zookeys.416.6455</pub-id></mixed-citation></tp:treatment-meta><tp:nomenclature><tp:taxon-name>
                        <tp:taxon-name-part taxon-name-part-type="genus">Cratocerus</tp:taxon-name-part>
                        <tp:taxon-name-part taxon-name-part-type="species">sulcatus</tp:taxon-name-part>
                    </tp:taxon-name><tp:taxon-authority>Chaudoir, 1852</tp:taxon-authority><xref ref-type="fig" rid="F2">Figs 2</xref><xref ref-type="fig" rid="F9">, 9b</xref><tp:nomenclature-citation-list><tp:nomenclature-citation><tp:taxon-name>Cratocerus sulcatus</tp:taxon-name><comment><xref ref-type="bibr" rid="B9">Chaudoir 1852</xref>: 77-78; <xref ref-type="bibr" rid="B40">Schaum 1853</xref>: 190-191; <xref ref-type="bibr" rid="B26">Gemminger and Harold 1868</xref>: 250; <xref ref-type="bibr" rid="B10">Chaudoir 1872</xref>: 18; <xref ref-type="bibr" rid="B3">Bates 1882</xref>: 91, tab. IV, fig. 18; <xref ref-type="bibr" rid="B11">Csiki 1929</xref>: 493; <xref ref-type="bibr" rid="B5">Blackwelder 1944</xref>: 34; <xref ref-type="bibr" rid="B39">Reichardt 1977</xref>: 407; <xref ref-type="bibr" rid="B31">Lorenz 2005</xref>: 248.</comment></tp:nomenclature-citation></tp:nomenclature-citation-list></tp:nomenclature><tp:treatment-sec sec-type="Type material"><title>Type material.</title><p>LECTOTYPE [here designated, male, deposited in MNHN] labeled: “Mexique // Sulcatulus / Chaud // Ex. Musaeo / Miniszech // 6yr coll. Minizech // CHD coll. / #3 // UC Berkeley / EMEC / 654900”.</p></tp:treatment-sec><tp:treatment-sec sec-type="Other material"><title>Other material.</title><p>1 male, labeled: “PERU: San Martin:Hera, 15 km S.E. Moyabamba 860m, VII-1947 F. Woytkowski Coll. Donor Wm. Procter” (<ext-link xmlns:xlink="http://www.w3.org/1999/xlink" ext-link-type="uri" xlink:href="http://essigdb.berkeley.edu/cgi/eme_query?table=eme&amp;bnhm_id=EMEC207958&amp;one=T&amp;OK2SHOWPRIVATE=" xlink:type="simple">EMEC207958</ext-link>) borrowed from AMNH; 1 male, labeled: “Ega Bates coll” (<ext-link xmlns:xlink="http://www.w3.org/1999/xlink" ext-link-type="uri" xlink:href="http://essigdb.berkeley.edu/cgi/eme_query?table=eme&amp;bnhm_id=EMEC207859&amp;one=T&amp;OK2SHOWPRIVATE=" xlink:type="simple">EMEC207859</ext-link>) borrowed from MNHN.</p></tp:treatment-sec><tp:treatment-sec sec-type="Diagnosis"><title>Diagnosis.</title><p>This species is most easily confused with <italic><tp:taxon-name>Cratocerus sinesetosus</tp:taxon-name></italic> and <italic><tp:taxon-name>Cratocerus multisetosus</tp:taxon-name></italic>, but is distinguished by the one pair of pronotal apicolateral setae whereas <italic><tp:taxon-name>Cratocerus sinesetosus</tp:taxon-name></italic> has no setae at this location and <italic><tp:taxon-name>Cratocerus multisetosus</tp:taxon-name></italic> has two or three pairs of setae at this location.</p></tp:treatment-sec><tp:treatment-sec sec-type="Description"><title>Description.</title><p>Size average for the genus, ABL 5.9–6.1 mm, TW 2.6–2.7 mm. <!--PageBreak--><!--PageBreak--><italic>Color</italic>. Head and prothorax brunneopiceous, elytra and abdominal sternites brunneous, legs, antennae, and mouthparts rufotestaceous. <italic>Head</italic>. HL 0.8 mm, HW 0.8–0.9 mm. One supraorbital seta present over each eye. Apices of mandibles slightly curved, apices at less than 45 degree angle to mandibular midline. Apical maxillary palpomere length 5 × width at base. Mentum with triangular lateral lobes. <italic>Thorax</italic>. Pronotum (<xref ref-type="fig" rid="F9">Fig. 9b</xref>) with distinct median impression, one distinct basal fovea laterad; one lateral setae located on apicolateral pronotal bead; one posterior seta present on posterior bead near hind angle; pronotal anterior margin convex; pronotal width 1.3x pronotal length. Elytral length 1.4–1.5x combined elytral width. Elytral intervals prominent, subtectiform. <italic>Legs</italic>. Protibia with three distinct, stout spines confined to distal half of lateral margin; distance between spines 1 and 2 slightly less than distance between spines 2 and 3. <italic>Genitalia, male</italic>. Median lobe curved sharply, between forty-five and ninety degrees, with respect to basal 1/3, remaining 2/3 with continuing curvature; not expanded apically; length average for genus. Left paramere complexly curved into an “S” shape with basal projection, indistinguishable from <italic><tp:taxon-name>Cratocerus multisetosus</tp:taxon-name></italic> (<xref ref-type="fig" rid="F11">Fig. 11b</xref>). <italic>Genitalia, female</italic>. Not examined for this species.</p><fig id="F2" position="float" orientation="portrait"><label>Figure 2.</label><caption><p>Dorsal habitus image of <italic><tp:taxon-name>Cratocerus sulcatus</tp:taxon-name></italic> Chaudoir, lectotype. Scale bar = 1.0 mm.</p></caption><graphic xmlns:xlink="http://www.w3.org/1999/xlink" xlink:href="zookeys-416-077-g002.jpg" position="float" orientation="portrait" xlink:type="simple"/></fig></tp:treatment-sec><tp:treatment-sec sec-type="Distribution"><title>Distribution.</title><p><xref ref-type="fig" rid="F13">Figure 13</xref>. The lectotype specimen (here designated) for this species is from Mexico, with the type locality having no further restriction at this time. Only two additional specimens were identified as this species -- one from Peru and one from Brazil. These deviate from the type in having slightly less prominent elytral intervals and in the Brazilian specimen, which was smaller, a broader ninth interval near the bases. However, no decisive differences were found and male genitalia were identical. Without additional specimens to examine from across the range, we have tentatively included all three specimens in <italic><tp:taxon-name>Cratocerus sulcatus</tp:taxon-name></italic>.</p></tp:treatment-sec><tp:treatment-sec sec-type="Additional literature"><title>Additional literature.</title><p><xref ref-type="bibr" rid="B17">Emden 1942</xref>: 65.</p></tp:treatment-sec><tp:treatment-sec><!--Section generated to contain objects referenced in tp:taxon-treatment.--><fig id="F9" position="float" orientation="portrait"><label>Figure 9.</label><caption><p>Pronotal drawings for: <bold>a</bold> <italic><tp:taxon-name>Cratocerus monilicornis</tp:taxon-name></italic> <bold>b</bold> <italic><tp:taxon-name>Cratocerus sulcatus</tp:taxon-name></italic> <bold>c</bold> <italic><tp:taxon-name>Cratocerus sinesetosus</tp:taxon-name></italic> <bold>d</bold> <italic><tp:taxon-name>Cratocerus multisetosus</tp:taxon-name></italic> <bold>e</bold> <italic><tp:taxon-name>Cratocerus tanyae</tp:taxon-name></italic> <bold>f</bold> <italic><tp:taxon-name>Cratocerus indupalmensis</tp:taxon-name></italic> <bold>g</bold> <italic><tp:taxon-name>Cratocerus kavanaughi</tp:taxon-name></italic> and <bold>h</bold> <italic><tp:taxon-name>Cratocerus culpepperi</tp:taxon-name></italic>. Scale bars = 0.5 mm.</p></caption><graphic xmlns:xlink="http://www.w3.org/1999/xlink" xlink:href="zookeys-416-077-g009.jpg" position="float" orientation="portrait" xlink:type="simple"/></fig><fig id="F11" position="float" orientation="portrait"><label>Figure 11.</label><caption><p>Male genitalia, left lateral view of the median lobe and left paramere for: <bold>a</bold> <italic><tp:taxon-name>Cratocerus sinesetosus</tp:taxon-name></italic> <bold>b</bold> <italic><tp:taxon-name>Cratocerus multisetosus</tp:taxon-name></italic> <bold>c</bold> <italic><tp:taxon-name>Cratocerus monilicornis</tp:taxon-name></italic>; <bold>d</bold> <italic><tp:taxon-name>Cratocerus tanyae</tp:taxon-name></italic> <bold>e</bold> <italic><tp:taxon-name>Cratocerus indupalmensis</tp:taxon-name></italic> <bold>f</bold> <italic><tp:taxon-name>Cratocerus kavanaughi</tp:taxon-name></italic> <bold>g</bold> <italic><tp:taxon-name>Cratocerus culpepperi</tp:taxon-name></italic>. Scale bar = 0.5 mm.</p></caption><graphic xmlns:xlink="http://www.w3.org/1999/xlink" xlink:href="zookeys-416-077-g011.jpg" position="float" orientation="portrait" xlink:type="simple"/></fig><fig id="F13" position="float" orientation="portrait"><label>Figure 13.</label><caption><p>Map showing location of material examined for species of <italic><tp:taxon-name>Cratocerus</tp:taxon-name></italic>.</p></caption><graphic xmlns:xlink="http://www.w3.org/1999/xlink" xlink:href="zookeys-416-077-g013.jpg" position="float" orientation="portrait" xlink:type="simple"/></fig></tp:treatment-sec><ref-list><ref id="B9"><mixed-citation xmlns:xlink="http://www.w3.org/1999/xlink" xlink:type="simple"><person-group><name name-style="western"><surname>Chaudoir</surname><given-names>M</given-names></name></person-group> (<year>1852</year>) <article-title>Mémoire sur la famille des Carabiques. Part III.</article-title><source>Bulletin de la Société Impériale des naturalistes de Moscou</source><volume>25</volume>(<issue>1</issue>): <fpage>3</fpage>–<lpage>104</lpage>.</mixed-citation></ref><ref id="B40"><mixed-citation xmlns:xlink="http://www.w3.org/1999/xlink" xlink:type="simple"><person-group><name name-style="western"><surname>Schaum</surname><given-names>HR</given-names></name></person-group> (<year>1853</year>) <article-title>Bericht über die Leistungen in der Entomoloie während des Jahres 1852.</article-title><source>Archiv für Naturgeschichte</source><volume>19</volume>(<issue>2</issue>): <fpage>141</fpage>–<lpage>286</lpage>.</mixed-citation></ref><ref id="B26"><mixed-citation xmlns:xlink="http://www.w3.org/1999/xlink" xlink:type="simple"><person-group><name name-style="western"><surname>Gemminger</surname><given-names>M</given-names></name><name name-style="western"><surname>Harold</surname><given-names>Ev</given-names></name></person-group> (<year>1868</year>) <source>Catalogus Coleopterorum hucusque descriptorum synonymicus et systematicus. Tomus I. Cicindelidae-Carabidae.</source><publisher-name>EH Gummi</publisher-name>, <publisher-loc>Munich</publisher-loc>, <size units="page">424 pp</size>.</mixed-citation></ref><ref id="B10"><mixed-citation xmlns:xlink="http://www.w3.org/1999/xlink" xlink:type="simple"><person-group><name name-style="western"><surname>Chaudoir</surname><given-names>M</given-names></name></person-group> (<year>1872</year>) <article-title>Essai monographique sur les Drimostomides et les Cratocérides et description d’un genre nouveau de Morionides.</article-title><source>Annales de la Société entomologique de Belgique</source><volume>15</volume>: <fpage>5</fpage>–<lpage>24</lpage>.</mixed-citation></ref><ref id="B3"><mixed-citation xmlns:xlink="http://www.w3.org/1999/xlink" xlink:type="simple"><person-group><name name-style="western"><surname>Bates</surname><given-names>HW</given-names></name></person-group> (<year>1882</year>) <chapter-title>Adephaga</chapter-title>. In: <person-group><name name-style="western"><surname>Godman</surname><given-names>FD</given-names></name><name name-style="western"><surname>Salvin</surname><given-names>O</given-names></name></person-group> (<role>Eds</role>) <source>Biologia Centrali-Americana. Insecta. Coleoptera</source>. <volume>Vol. I</volume>. <issue>Part 1</issue>. <publisher-name>Taylor &amp; Francis</publisher-name>, <publisher-loc>London</publisher-loc>, <size units="page">316 pp</size>.</mixed-citation></ref><ref id="B11"><mixed-citation xmlns:xlink="http://www.w3.org/1999/xlink" xlink:type="simple"><person-group><name name-style="western"><surname>Csiki</surname></name></person-group> (<year>1929</year>) <chapter-title>Carabidae: Harpalinae III (Pars 104)</chapter-title>. In: <person-group><name name-style="western"><surname>Junk</surname><given-names>W</given-names></name></person-group> (<role>Ed</role>) <source>Coleopterorum Catalogus.</source><publisher-name>Schenkling</publisher-name>, <publisher-loc>S., Berlin</publisher-loc>, <size units="page">527 pp</size>.</mixed-citation></ref><ref id="B5"><mixed-citation xmlns:xlink="http://www.w3.org/1999/xlink" xlink:type="simple"><person-group><name name-style="western"><surname>Blackwelder</surname><given-names>RE</given-names></name></person-group> (<year>1944</year>) <source>Checklist of the Coleopterous insects of Mexico, Central America, The West Indies, and South America. Part 1. Bulletin of the U.S.</source><publisher-name>National Museum</publisher-name>, <publisher-loc>Washington, D.C.</publisher-loc>, <size units="page">188 pp</size>.</mixed-citation></ref><ref id="B39"><mixed-citation xmlns:xlink="http://www.w3.org/1999/xlink" xlink:type="simple"><person-group><name name-style="western"><surname>Reichardt</surname><given-names>H</given-names></name></person-group> (<year>1977</year>) <article-title>A synopsis of the genera of Neotropical Carabidae (Insecta: Coleoptera).</article-title><source>Quaestiones entomologicae</source><volume>13</volume>: <fpage>346</fpage>–<lpage>493</lpage>.</mixed-citation></ref><ref id="B31"><mixed-citation xmlns:xlink="http://www.w3.org/1999/xlink" xlink:type="simple"><person-group><name name-style="western"><surname>Lorenz</surname><given-names>W</given-names></name></person-group> (<year>2005</year>) <source>A systematic list of extant ground beetles of the world (Coleoptera “Geadephaga”: Trachypachidae and Carabidae incl. Paussinae, Cicindelinae, Rhysodinae)</source>. <edition>2nd</edition>. <publisher-name>Lorenz, W.</publisher-name>, <publisher-loc>Tutzing, Germany</publisher-loc>, <size units="page">530 pp</size>.</mixed-citation></ref><ref id="B17"><mixed-citation xmlns:xlink="http://www.w3.org/1999/xlink" xlink:type="simple"><person-group><name name-style="western"><surname>Emden</surname><given-names>F Van</given-names></name></person-group> (<year>1942</year>) <article-title>A key to The genera of larval Carabidae (Col.).</article-title><source>Transactions of the Royal Entomological Society of London</source><volume>92</volume>: <fpage>1</fpage>–<lpage>99</lpage>. doi: <ext-link ext-link-type="doi" xlink:href="10.1111/j.1365-2311.1942.tb03318.x" xlink:type="simple">10.1111/j.1365-2311.1942.tb03318.x</ext-link></mixed-citation></ref></ref-list></tp:taxon-treatment>
