# Supplementary material for: Taxonomic review of Cratocerus Dejean, 1829 (Coleoptera, Carabidae) with the description of six new species
Source: Zookeys. 2014 Jun 17;(416):77–112. doi: 10.3897/zookeys.416.6455 (PMC4109511; doi:10.3897/zookeys.416.6455)
Supplement: XML Treatment for Cratocerus sinesetosus [file zookeys.416.6455-treatment4.xml]

<!DOCTYPE tp:taxon-treatment
  PUBLIC "-//TaxonX//DTD Taxonomic Treatment Publishing DTD v0 20100105//EN" "tax-treatment-NSO.dtd">
<tp:taxon-treatment xmlns:tp="http://www.plazi.org/taxpub"><tp:treatment-meta><kwd-group><label>Taxon classification</label><kwd><named-content content-type="kingdom">Animalia</named-content></kwd><kwd><named-content content-type="order">Coleoptera</named-content></kwd><kwd><named-content content-type="family">Carabidae</named-content></kwd></kwd-group><mixed-citation publication-type="journal"><person-group><name><surname>Grzymala</surname><given-names>Traci L.</given-names></name><name><surname>Will</surname><given-names>Kipling W.</given-names></name></person-group><article-title>Taxonomic review of <italic>Cratocerus</italic> Dejean, 1829 (Coleoptera, Carabidae) with the description of six new species</article-title><source>Zookeys</source><day>17</day><month>6</month><year>2014</year><volume>2014</volume><issue>416</issue><fpage>77</fpage><lpage>112</lpage><pub-id pub-id-type="doi">10.3897/zookeys.416.6455</pub-id></mixed-citation></tp:treatment-meta><tp:nomenclature><tp:taxon-name>
                        <tp:taxon-name-part taxon-name-part-type="genus">Cratocerus</tp:taxon-name-part>
                        <tp:taxon-name-part taxon-name-part-type="species">sinesetosus</tp:taxon-name-part>
                        <object-id xmlns:xlink="http://www.w3.org/1999/xlink" content-type="zoobank" xlink:type="simple">http://zoobank.org/89EB4B99-B0B5-4B1D-8E23-52AC96847732</object-id>
                    </tp:taxon-name><tp:taxon-authority>Grzymala &amp; Will</tp:taxon-authority><tp:taxon-status xmlns:xlink="http://www.w3.org/1999/xlink" xlink:type="simple">sp. n.</tp:taxon-status><xref ref-type="fig" rid="F3">Figs 3</xref><xref ref-type="fig" rid="F9">, 9c</xref><xref ref-type="fig" rid="F10">, 10a</xref><xref ref-type="fig" rid="F11">, 11a</xref><xref ref-type="fig" rid="F12">, 12a</xref></tp:nomenclature><tp:treatment-sec sec-type="Type locality"><title>Type locality.</title><p>French Guiana, Region de Saul, Commune de Saul, coordinates <named-content xmlns:xlink="http://www.w3.org/1999/xlink" content-type="dwc:verbatimCoordinates" xlink:type="simple">3.6223N, 53.2159W</named-content>.</p></tp:treatment-sec><tp:treatment-sec sec-type="Type material"><title>Type material.</title><p>HOLOTYPE [male, held in trust at NMNH until French Guiana opens its planned Natural History Museum] labeled: “FRENCH GUYANA: Region de / Saul, Commune de Saul, / Belvedere de Saul / <named-content xmlns:xlink="http://www.w3.org/1999/xlink" content-type="dwc:verbatimCoordinates" xlink:type="simple">3.6223°N, 53.2159°W</named-content>, 283–325 m / 22 Mar. 2011, flight intercept trap / S. Brule, P.H. Dalens &amp; E. Poirier // ADP / 130028 // UC Berkeley / EMEC / 654859”.</p><p><bold>Paratypes.</bold> 86 total. 2 males, with same label data as holotype (<ext-link xmlns:xlink="http://www.w3.org/1999/xlink" ext-link-type="uri" xlink:href="http://essigdb.berkeley.edu/cgi/eme_query?table=eme&amp;bnhm_id=EMEC654881&amp;one=T&amp;OK2SHOWPRIVATE=" xlink:type="simple">EMEC654881</ext-link>, <ext-link xmlns:xlink="http://www.w3.org/1999/xlink" ext-link-type="uri" xlink:href="http://essigdb.berkeley.edu/cgi/eme_query?table=eme&amp;bnhm_id=EMEC654882&amp;one=T&amp;OK2SHOWPRIVATE=" xlink:type="simple">EMEC654882</ext-link>); 2 males and 2 females, labeled: “FRENCH GUYANA: Region de Saul, Commune de Saul, Belvedere de Saul <named-content xmlns:xlink="http://www.w3.org/1999/xlink" content-type="dwc:verbatimCoordinates" xlink:type="simple">3.6223°N, 53.2159°W</named-content>, 283–325 m 30 Mar. 2011, flight &amp; poly traps S. Brule, P.H. Dalens &amp; E. Poirier” (<ext-link xmlns:xlink="http://www.w3.org/1999/xlink" ext-link-type="uri" xlink:href="http://essigdb.berkeley.edu/cgi/eme_query?table=eme&amp;bnhm_id=EMEC654877&amp;one=T&amp;OK2SHOWPRIVATE=" xlink:type="simple">EMEC654877</ext-link>, <ext-link xmlns:xlink="http://www.w3.org/1999/xlink" ext-link-type="uri" xlink:href="http://essigdb.berkeley.edu/cgi/eme_query?table=eme&amp;bnhm_id=EMEC654878&amp;one=T&amp;OK2SHOWPRIVATE=" xlink:type="simple">EMEC654878</ext-link>, <ext-link xmlns:xlink="http://www.w3.org/1999/xlink" ext-link-type="uri" xlink:href="http://essigdb.berkeley.edu/cgi/eme_query?table=eme&amp;bnhm_id=EMEC654879&amp;one=T&amp;OK2SHOWPRIVATE=" xlink:type="simple">EMEC654879</ext-link>, <ext-link xmlns:xlink="http://www.w3.org/1999/xlink" ext-link-type="uri" xlink:href="http://essigdb.berkeley.edu/cgi/eme_query?table=eme&amp;bnhm_id=EMEC654880&amp;one=T&amp;OK2SHOWPRIVATE=" xlink:type="simple">EMEC654880</ext-link>); 1 male, labeled: “FRENCH GUYANA: Region de Saul, Commune de Saul, Belvedere de Saul <named-content xmlns:xlink="http://www.w3.org/1999/xlink" content-type="dwc:verbatimCoordinates" xlink:type="simple">3.6223°N, 53.2159°W</named-content>, 283–325 m 14 Mar. 2011, flight intercept trap S. Brule, P.H. Dalens &amp; E. Poirier” (<ext-link xmlns:xlink="http://www.w3.org/1999/xlink" ext-link-type="uri" xlink:href="http://essigdb.berkeley.edu/cgi/eme_query?table=eme&amp;bnhm_id=EMEC654876&amp;one=T&amp;OK2SHOWPRIVATE=" xlink:type="simple">EMEC654876</ext-link>); 1 male and 1 female, labeled: “FRENCH GUYANA: Region de Saul, Commune de Saul, Belvedere de Saul 3.6223°N, 53.2159 W°, 283–325 m 01 Mar. 2011, flight intercept trap V4 S. Brule, P.H. Dalens &amp; E. Poirier” (<ext-link xmlns:xlink="http://www.w3.org/1999/xlink" ext-link-type="uri" xlink:href="http://essigdb.berkeley.edu/cgi/eme_query?table=eme&amp;bnhm_id=EMEC654874&amp;one=T&amp;OK2SHOWPRIVATE=" xlink:type="simple">EMEC654874</ext-link>, <ext-link xmlns:xlink="http://www.w3.org/1999/xlink" ext-link-type="uri" xlink:href="http://essigdb.berkeley.edu/cgi/eme_query?table=eme&amp;bnhm_id=EMEC654875&amp;one=T&amp;OK2SHOWPRIVATE=" xlink:type="simple">EMEC654875</ext-link>); 2 females, labeled: “FRENCH GUYANA: Region de Saul, Commune de Saul, Belvedere de Saul <named-content xmlns:xlink="http://www.w3.org/1999/xlink" content-type="dwc:verbatimCoordinates" xlink:type="simple">3.6223°N, 53.2159°W</named-content>, 283–325 m 28 Feb. 2011, <!--PageBreak--><!--PageBreak-->flight intercept trap S. Brule, P.H. Dalens &amp; E. Poirier” (<ext-link xmlns:xlink="http://www.w3.org/1999/xlink" ext-link-type="uri" xlink:href="http://essigdb.berkeley.edu/cgi/eme_query?table=eme&amp;bnhm_id=EMEC654872&amp;one=T&amp;OK2SHOWPRIVATE=" xlink:type="simple">EMEC654872</ext-link>, <ext-link xmlns:xlink="http://www.w3.org/1999/xlink" ext-link-type="uri" xlink:href="http://essigdb.berkeley.edu/cgi/eme_query?table=eme&amp;bnhm_id=EMEC654873&amp;one=T&amp;OK2SHOWPRIVATE=" xlink:type="simple">EMEC654873</ext-link>); 1 male, labeled: “FRENCH GUYANA: Region de Saul, Commune de Saul, Belvedere de Saul <named-content xmlns:xlink="http://www.w3.org/1999/xlink" content-type="dwc:verbatimCoordinates" xlink:type="simple">3.6223°N, 53.2159°W</named-content>, 283–325 m 23 Feb. 2011, flight intercept trap S. Brule, P.H. Dalens &amp; E. Poirier” (<ext-link xmlns:xlink="http://www.w3.org/1999/xlink" ext-link-type="uri" xlink:href="http://essigdb.berkeley.edu/cgi/eme_query?table=eme&amp;bnhm_id=EMEC654871&amp;one=T&amp;OK2SHOWPRIVATE=" xlink:type="simple">EMEC654871</ext-link>); 1 female, labeled: “FRENCH GUYANA: Region de Saul, Commune de Saul, Belvedere de Saul <named-content xmlns:xlink="http://www.w3.org/1999/xlink" content-type="dwc:verbatimCoordinates" xlink:type="simple">3.6223°N, 53.2159°W</named-content>, 283–325 m 14 Feb. 2011, flight intercept trap V6 S. Brule, P.H. Dalens &amp; E. Poirier” (<ext-link xmlns:xlink="http://www.w3.org/1999/xlink" ext-link-type="uri" xlink:href="http://essigdb.berkeley.edu/cgi/eme_query?table=eme&amp;bnhm_id=EMEC654870&amp;one=T&amp;OK2SHOWPRIVATE=" xlink:type="simple">EMEC654870</ext-link>); 1 female, labeled: “FRENCH GUYANA: Region de Saul, Commune de Saul, Belvedere de Saul <named-content xmlns:xlink="http://www.w3.org/1999/xlink" content-type="dwc:verbatimCoordinates" xlink:type="simple">3.6223°N, 53.2159°W</named-content>, 283–325 m 23 Jun. 2011, flight intercept trap V6 S. Brule, P.H. Dalens &amp; E. Poirier” (<ext-link xmlns:xlink="http://www.w3.org/1999/xlink" ext-link-type="uri" xlink:href="http://essigdb.berkeley.edu/cgi/eme_query?table=eme&amp;bnhm_id=EMEC654869&amp;one=T&amp;OK2SHOWPRIVATE=" xlink:type="simple">EMEC654869</ext-link>); 2 females, labeled: “FRENCH GUYANA: Region de Saul, Commune de Saul, Belvedere de Saul <named-content xmlns:xlink="http://www.w3.org/1999/xlink" content-type="dwc:verbatimCoordinates" xlink:type="simple">3.6223°N, 53.2159°W</named-content>, 283–325 m 21 Jun. 2011, flight &amp; poly trap S. Brule, P.H. Dalens &amp; E. Poirier” (<ext-link xmlns:xlink="http://www.w3.org/1999/xlink" ext-link-type="uri" xlink:href="http://essigdb.berkeley.edu/cgi/eme_query?table=eme&amp;bnhm_id=EMEC654867&amp;one=T&amp;OK2SHOWPRIVATE=" xlink:type="simple">EMEC654867</ext-link>, <ext-link xmlns:xlink="http://www.w3.org/1999/xlink" ext-link-type="uri" xlink:href="http://essigdb.berkeley.edu/cgi/eme_query?table=eme&amp;bnhm_id=EMEC654868&amp;one=T&amp;OK2SHOWPRIVATE=" xlink:type="simple">EMEC654868</ext-link>); 1 male, labeled: “FRENCH GUYANA: Region de Saul, Commune de Saul, Belvedere de Saul <named-content xmlns:xlink="http://www.w3.org/1999/xlink" content-type="dwc:verbatimCoordinates" xlink:type="simple">3.6223°N, 53.2159°W</named-content>, 283–325 m 07 Jul. 2011, flight intercept trap, V1 S. Brule, P.H. Dalens &amp; E. Poirier” (<ext-link xmlns:xlink="http://www.w3.org/1999/xlink" ext-link-type="uri" xlink:href="http://essigdb.berkeley.edu/cgi/eme_query?table=eme&amp;bnhm_id=EMEC654866&amp;one=T&amp;OK2SHOWPRIVATE=" xlink:type="simple">EMEC654866</ext-link>); 1 male, labeled: “FRENCH GUYANA: Region de Saul, Commune de Saul, Belvedere de Saul <named-content xmlns:xlink="http://www.w3.org/1999/xlink" content-type="dwc:verbatimCoordinates" xlink:type="simple">3.6223°N, 53.2159°W</named-content>, 283–325 m 11 Aug. 2011, flight intercept trap, V2 S. Brule, P.H. Dalens &amp; E. Poirier” (<ext-link xmlns:xlink="http://www.w3.org/1999/xlink" ext-link-type="uri" xlink:href="http://essigdb.berkeley.edu/cgi/eme_query?table=eme&amp;bnhm_id=EMEC654865&amp;one=T&amp;OK2SHOWPRIVATE=" xlink:type="simple">EMEC654865</ext-link>); 1 female, labeled: “FRENCH GUYANA: Region de Saul, Commune de Saul, Belvedere de Saul <named-content xmlns:xlink="http://www.w3.org/1999/xlink" content-type="dwc:verbatimCoordinates" xlink:type="simple">3.6223°N, 53.2159°W</named-content>, 283–325 m 04 Aug. 2011, flight intercept trap, V1 S. Brule, P.H. Dalens &amp; E. Poirier” (<ext-link xmlns:xlink="http://www.w3.org/1999/xlink" ext-link-type="uri" xlink:href="http://essigdb.berkeley.edu/cgi/eme_query?table=eme&amp;bnhm_id=EMEC654864&amp;one=T&amp;OK2SHOWPRIVATE=" xlink:type="simple">EMEC654864</ext-link>); 1 female, labeled: “FRENCH GUYANA: Region de Saul, Commune de Saul, Belvedere de Saul <named-content xmlns:xlink="http://www.w3.org/1999/xlink" content-type="dwc:verbatimCoordinates" xlink:type="simple">3.6223°N, 53.2159°W</named-content>, 283–325 m 14 Apr. 2011, flight intercept trap, V2 S. Brule, P.H. Dalens &amp; E. Poirier” (<ext-link xmlns:xlink="http://www.w3.org/1999/xlink" ext-link-type="uri" xlink:href="http://essigdb.berkeley.edu/cgi/eme_query?table=eme&amp;bnhm_id=EMEC654863&amp;one=T&amp;OK2SHOWPRIVATE=" xlink:type="simple">EMEC654863</ext-link>); 1 male and 2 females, labeled: “FRENCH GUYANA: Region de Saul, Commune de Saul, Belvedere de Saul <named-content xmlns:xlink="http://www.w3.org/1999/xlink" content-type="dwc:verbatimCoordinates" xlink:type="simple">3.6223°N, 53.2159°W</named-content>, 283–325 m 07 Apr. 2011, flight intercept trap, V2 S. Brule, P.H. Dalens &amp; E. Poirier” (<ext-link xmlns:xlink="http://www.w3.org/1999/xlink" ext-link-type="uri" xlink:href="http://essigdb.berkeley.edu/cgi/eme_query?table=eme&amp;bnhm_id=EMEC654860&amp;one=T&amp;OK2SHOWPRIVATE=" xlink:type="simple">EMEC654860</ext-link>, <ext-link xmlns:xlink="http://www.w3.org/1999/xlink" ext-link-type="uri" xlink:href="http://essigdb.berkeley.edu/cgi/eme_query?table=eme&amp;bnhm_id=EMEC654861&amp;one=T&amp;OK2SHOWPRIVATE=" xlink:type="simple">EMEC654861</ext-link>, <ext-link xmlns:xlink="http://www.w3.org/1999/xlink" ext-link-type="uri" xlink:href="http://essigdb.berkeley.edu/cgi/eme_query?table=eme&amp;bnhm_id=EMEC654862&amp;one=T&amp;OK2SHOWPRIVATE=" xlink:type="simple">EMEC654862</ext-link>); 5 males and 1 female, labeled: “FRENCH GUYANA: Region de Saul, Commune de Saul, Belvedere de Saul <named-content xmlns:xlink="http://www.w3.org/1999/xlink" content-type="dwc:verbatimCoordinates" xlink:type="simple">3.6223°N, 53.2159°W</named-content>, 283–325 meters 20 Dec. 2010, flight intercept trap, V4 S. Brule, P.H. Dalens &amp; E. Poirier” (<ext-link xmlns:xlink="http://www.w3.org/1999/xlink" ext-link-type="uri" xlink:href="http://essigdb.berkeley.edu/cgi/eme_query?table=eme&amp;bnhm_id=EMEC207942&amp;one=T&amp;OK2SHOWPRIVATE=" xlink:type="simple">EMEC207942</ext-link>, <ext-link xmlns:xlink="http://www.w3.org/1999/xlink" ext-link-type="uri" xlink:href="http://essigdb.berkeley.edu/cgi/eme_query?table=eme&amp;bnhm_id=EMEC207944&amp;one=T&amp;OK2SHOWPRIVATE=" xlink:type="simple">EMEC207944</ext-link>, <ext-link xmlns:xlink="http://www.w3.org/1999/xlink" ext-link-type="uri" xlink:href="http://essigdb.berkeley.edu/cgi/eme_query?table=eme&amp;bnhm_id=EMEC207945&amp;one=T&amp;OK2SHOWPRIVATE=" xlink:type="simple">EMEC207945</ext-link>, <ext-link xmlns:xlink="http://www.w3.org/1999/xlink" ext-link-type="uri" xlink:href="http://essigdb.berkeley.edu/cgi/eme_query?table=eme&amp;bnhm_id=EMEC207946&amp;one=T&amp;OK2SHOWPRIVATE=" xlink:type="simple">EMEC207946</ext-link>, <ext-link xmlns:xlink="http://www.w3.org/1999/xlink" ext-link-type="uri" xlink:href="http://essigdb.berkeley.edu/cgi/eme_query?table=eme&amp;bnhm_id=EMEC207948&amp;one=T&amp;OK2SHOWPRIVATE=" xlink:type="simple">EMEC207948</ext-link>, <ext-link xmlns:xlink="http://www.w3.org/1999/xlink" ext-link-type="uri" xlink:href="http://essigdb.berkeley.edu/cgi/eme_query?table=eme&amp;bnhm_id=EMEC207943&amp;one=T&amp;OK2SHOWPRIVATE=" xlink:type="simple">EMEC207943</ext-link>); 1 male and 1 female, labeled: “FRENCH GUYANA: Region de Saul, Commune de Saul, Belvedere de Saul <named-content xmlns:xlink="http://www.w3.org/1999/xlink" content-type="dwc:verbatimCoordinates" xlink:type="simple">3.6223°N, 53.2159°W</named-content>, 283–325 meters 20 Dec. 2010, flight intercept trap, VPV S. Brule, P.H. Dalens &amp; E. Poirier” (<ext-link xmlns:xlink="http://www.w3.org/1999/xlink" ext-link-type="uri" xlink:href="http://essigdb.berkeley.edu/cgi/eme_query?table=eme&amp;bnhm_id=EMEC207949&amp;one=T&amp;OK2SHOWPRIVATE=" xlink:type="simple">EMEC207949</ext-link>, <ext-link xmlns:xlink="http://www.w3.org/1999/xlink" ext-link-type="uri" xlink:href="http://essigdb.berkeley.edu/cgi/eme_query?table=eme&amp;bnhm_id=EMEC207950&amp;one=T&amp;OK2SHOWPRIVATE=" xlink:type="simple">EMEC207950</ext-link>); 1 male, labeled: “FRENCH GUYANA: Region de Saul, Commune de Saul, Belvedere de Saul <named-content xmlns:xlink="http://www.w3.org/1999/xlink" content-type="dwc:verbatimCoordinates" xlink:type="simple">3.6223°N, 53.2159°W</named-content>, 283–325 meters 20 Dec. 2010, flight intercept trap, V2 S. Brule, P.H. Dalens &amp; E. Poirier” (<ext-link xmlns:xlink="http://www.w3.org/1999/xlink" ext-link-type="uri" xlink:href="http://essigdb.berkeley.edu/cgi/eme_query?table=eme&amp;bnhm_id=EMEC207928&amp;one=T&amp;OK2SHOWPRIVATE=" xlink:type="simple">EMEC207928</ext-link>); 1 male and 1 female, labeled: “FRENCH GUYANA: Region de Saul, Commune de Saul, Belvedere de Saul <named-content xmlns:xlink="http://www.w3.org/1999/xlink" content-type="dwc:verbatimCoordinates" xlink:type="simple">3.6223°N, 53.2159°W</named-content>, 283–325 meters 10 Dec. 2010, flight intercept trap, VPV S. Brule, P.H. Dalens &amp; E. Poirier” (<ext-link xmlns:xlink="http://www.w3.org/1999/xlink" ext-link-type="uri" xlink:href="http://essigdb.berkeley.edu/cgi/eme_query?table=eme&amp;bnhm_id=EMEC207924&amp;one=T&amp;OK2SHOWPRIVATE=" xlink:type="simple">EMEC207924</ext-link>, <ext-link xmlns:xlink="http://www.w3.org/1999/xlink" ext-link-type="uri" xlink:href="http://essigdb.berkeley.edu/cgi/eme_query?table=eme&amp;bnhm_id=EMEC207925&amp;one=T&amp;OK2SHOWPRIVATE=" xlink:type="simple">EMEC207925</ext-link>); 4 males and 3 females, labeled: “FRENCH GUYANA: Region de Saul, Commune de Saul, Belvedere de Saul <named-content xmlns:xlink="http://www.w3.org/1999/xlink" content-type="dwc:verbatimCoordinates" xlink:type="simple">3.6223°N, 53.2159°W</named-content>, 283–325 meters 24 Jan. 2011, flight intercept trap, VPV S. Brule, P.H. Dalens &amp; E. Poirier” (<ext-link xmlns:xlink="http://www.w3.org/1999/xlink" ext-link-type="uri" xlink:href="http://essigdb.berkeley.edu/cgi/eme_query?table=eme&amp;bnhm_id=EMEC207933&amp;one=T&amp;OK2SHOWPRIVATE=" xlink:type="simple">EMEC207933</ext-link>, <ext-link xmlns:xlink="http://www.w3.org/1999/xlink" ext-link-type="uri" xlink:href="http://essigdb.berkeley.edu/cgi/eme_query?table=eme&amp;bnhm_id=EMEC207934&amp;one=T&amp;OK2SHOWPRIVATE=" xlink:type="simple">EMEC207934</ext-link>, <ext-link xmlns:xlink="http://www.w3.org/1999/xlink" ext-link-type="uri" xlink:href="http://essigdb.berkeley.edu/cgi/eme_query?table=eme&amp;bnhm_id=EMEC207935&amp;one=T&amp;OK2SHOWPRIVATE=" xlink:type="simple">EMEC207935</ext-link>, <ext-link xmlns:xlink="http://www.w3.org/1999/xlink" ext-link-type="uri" xlink:href="http://essigdb.berkeley.edu/cgi/eme_query?table=eme&amp;bnhm_id=EMEC207938&amp;one=T&amp;OK2SHOWPRIVATE=" xlink:type="simple">EMEC207938</ext-link>, <ext-link xmlns:xlink="http://www.w3.org/1999/xlink" ext-link-type="uri" xlink:href="http://essigdb.berkeley.edu/cgi/eme_query?table=eme&amp;bnhm_id=EMEC207931&amp;one=T&amp;OK2SHOWPRIVATE=" xlink:type="simple">EMEC207931</ext-link>, <ext-link xmlns:xlink="http://www.w3.org/1999/xlink" ext-link-type="uri" xlink:href="http://essigdb.berkeley.edu/cgi/eme_query?table=eme&amp;bnhm_id=EMEC207932&amp;one=T&amp;OK2SHOWPRIVATE=" xlink:type="simple">EMEC207932</ext-link>, <ext-link xmlns:xlink="http://www.w3.org/1999/xlink" ext-link-type="uri" xlink:href="http://essigdb.berkeley.edu/cgi/eme_query?table=eme&amp;bnhm_id=EMEC207936&amp;one=T&amp;OK2SHOWPRIVATE=" xlink:type="simple">EMEC207936</ext-link>); 1 <!--PageBreak-->male and 1 female, labeled: “FRENCH GUYANA: Region de Saul, Commune de Saul, Belvedere de Saul <named-content xmlns:xlink="http://www.w3.org/1999/xlink" content-type="dwc:verbatimCoordinates" xlink:type="simple">3.6223°N, 53.2159°W</named-content>, 283–325 meters 17 Jan. 2011, flight intercept trap, VPV S. Brule, P.H. Dalens &amp; E. Poirier” (<ext-link xmlns:xlink="http://www.w3.org/1999/xlink" ext-link-type="uri" xlink:href="http://essigdb.berkeley.edu/cgi/eme_query?table=eme&amp;bnhm_id=EMEC207929&amp;one=T&amp;OK2SHOWPRIVATE=" xlink:type="simple">EMEC207929</ext-link>, <ext-link xmlns:xlink="http://www.w3.org/1999/xlink" ext-link-type="uri" xlink:href="http://essigdb.berkeley.edu/cgi/eme_query?table=eme&amp;bnhm_id=EMEC207927&amp;one=T&amp;OK2SHOWPRIVATE=" xlink:type="simple">EMEC207927</ext-link>); 1 female, labeled: “FRENCH GUYANA: Region de Saul, Commune de Saul, Belvedere de Saul <named-content xmlns:xlink="http://www.w3.org/1999/xlink" content-type="dwc:verbatimCoordinates" xlink:type="simple">3.6223°N, 53.2159°W</named-content>, 283–325 meters 17 Jan. 2011, flight intercept trap, V2 S. Brule, P.H. Dalens &amp; E. Poirier” (<ext-link xmlns:xlink="http://www.w3.org/1999/xlink" ext-link-type="uri" xlink:href="http://essigdb.berkeley.edu/cgi/eme_query?table=eme&amp;bnhm_id=EMEC207939&amp;one=T&amp;OK2SHOWPRIVATE=" xlink:type="simple">EMEC207939</ext-link>); 1 male, labeled: “FRENCH GUYANA: Region de Saul, Commune de Saul, Belvedere de Saul <named-content xmlns:xlink="http://www.w3.org/1999/xlink" content-type="dwc:verbatimCoordinates" xlink:type="simple">3.6223°N, 53.2159°W</named-content>, 283–325 meters 11 Jan. 2011, flight intercept trap, V S. Brule, P.H. Dalens &amp; E. Poirier” (<ext-link xmlns:xlink="http://www.w3.org/1999/xlink" ext-link-type="uri" xlink:href="http://essigdb.berkeley.edu/cgi/eme_query?table=eme&amp;bnhm_id=EMEC207930&amp;one=T&amp;OK2SHOWPRIVATE=" xlink:type="simple">EMEC207930</ext-link>); 1 male, labeled: “FRENCH GUYANA: Region de Saul, Commune de Saul, Belvedere de Saul <named-content xmlns:xlink="http://www.w3.org/1999/xlink" content-type="dwc:verbatimCoordinates" xlink:type="simple">3.6223°N, 53.2159°W</named-content>, 283–325 meters 05 Feb. 2010, flight intercept trap, V5 S. Brule, P.H. Dalens &amp; E. Poirier” (<ext-link xmlns:xlink="http://www.w3.org/1999/xlink" ext-link-type="uri" xlink:href="http://essigdb.berkeley.edu/cgi/eme_query?table=eme&amp;bnhm_id=EMEC207926&amp;one=T&amp;OK2SHOWPRIVATE=" xlink:type="simple">EMEC207926</ext-link>); 1 male, labeled: “FRENCH GUYANA: Region de Saul, Commune de Saul, Belvedere de Saul <named-content xmlns:xlink="http://www.w3.org/1999/xlink" content-type="dwc:verbatimCoordinates" xlink:type="simple">3.6223°N, 53.2159°W</named-content>, 283–325 meters 17 Feb. 2011, flight intercept trap, V1 S. Brule, P.H. Dalens &amp; E. Poirier” (<ext-link xmlns:xlink="http://www.w3.org/1999/xlink" ext-link-type="uri" xlink:href="http://essigdb.berkeley.edu/cgi/eme_query?table=eme&amp;bnhm_id=EMEC207940&amp;one=T&amp;OK2SHOWPRIVATE=" xlink:type="simple">EMEC207940</ext-link>); 1 female, labeled: “FRENCH GUYANA: Region de Saul, Commune de Saul, Belvedere de Saul <named-content xmlns:xlink="http://www.w3.org/1999/xlink" content-type="dwc:verbatimCoordinates" xlink:type="simple">3.6223°N, 53.2159°W</named-content>, 283–325 meters 13 Aug. 2010, flight intercept trap, VPV S. Brule, P.H. Dalens &amp; E. Poirier” (<ext-link xmlns:xlink="http://www.w3.org/1999/xlink" ext-link-type="uri" xlink:href="http://essigdb.berkeley.edu/cgi/eme_query?table=eme&amp;bnhm_id=EMEC207941&amp;one=T&amp;OK2SHOWPRIVATE=" xlink:type="simple">EMEC207941</ext-link>); 1 female, labeled: “FRENCH GUYANA: Region de Saul, Commune de Saul, Belvedere de Saul <named-content xmlns:xlink="http://www.w3.org/1999/xlink" content-type="dwc:verbatimCoordinates" xlink:type="simple">3.6223°N, 53.2159°W</named-content>, 283–325 meters 23 Sep. 2010, flight intercept trap, V5 S. Brule, P.H. Dalens &amp; E. Poirier” (<ext-link xmlns:xlink="http://www.w3.org/1999/xlink" ext-link-type="uri" xlink:href="http://essigdb.berkeley.edu/cgi/eme_query?table=eme&amp;bnhm_id=EMEC207947&amp;one=T&amp;OK2SHOWPRIVATE=" xlink:type="simple">EMEC207947</ext-link>); 1 male, labeled: “FRENCH GUYANA: Region de Saul, Commune de Saul, Belvedere de Saul <named-content xmlns:xlink="http://www.w3.org/1999/xlink" content-type="dwc:verbatimCoordinates" xlink:type="simple">3.6223°N, 53.2159°W</named-content>, 283–325 meters 06 Oct. 2010, flight intercept trap, V2 S. Brule, P.H. Dalens &amp; E. Poirier” (<ext-link xmlns:xlink="http://www.w3.org/1999/xlink" ext-link-type="uri" xlink:href="http://essigdb.berkeley.edu/cgi/eme_query?table=eme&amp;bnhm_id=EMEC207937&amp;one=T&amp;OK2SHOWPRIVATE=" xlink:type="simple">EMEC207937</ext-link>); 1 male and 3 females, labeled: “FRENCH GUYANA: Nouragues - Saut Parare, Commune de Regina <named-content xmlns:xlink="http://www.w3.org/1999/xlink" content-type="dwc:verbatimCoordinates" xlink:type="simple">4.0378°N, 057.6725°W</named-content>, 51m. 30 Nov. 2009, flight intercept trap S. Brule, P.H. Dalens &amp; E. Poirier” (<ext-link xmlns:xlink="http://www.w3.org/1999/xlink" ext-link-type="uri" xlink:href="http://essigdb.berkeley.edu/cgi/eme_query?table=eme&amp;bnhm_id=EMEC207904&amp;one=T&amp;OK2SHOWPRIVATE=" xlink:type="simple">EMEC207904</ext-link>, <ext-link xmlns:xlink="http://www.w3.org/1999/xlink" ext-link-type="uri" xlink:href="http://essigdb.berkeley.edu/cgi/eme_query?table=eme&amp;bnhm_id=EMEC207900&amp;one=T&amp;OK2SHOWPRIVATE=" xlink:type="simple">EMEC207900</ext-link>, <ext-link xmlns:xlink="http://www.w3.org/1999/xlink" ext-link-type="uri" xlink:href="http://essigdb.berkeley.edu/cgi/eme_query?table=eme&amp;bnhm_id=EMEC207902&amp;one=T&amp;OK2SHOWPRIVATE=" xlink:type="simple">EMEC207902</ext-link>, <ext-link xmlns:xlink="http://www.w3.org/1999/xlink" ext-link-type="uri" xlink:href="http://essigdb.berkeley.edu/cgi/eme_query?table=eme&amp;bnhm_id=EMEC207903&amp;one=T&amp;OK2SHOWPRIVATE=" xlink:type="simple">EMEC207903</ext-link>); 1 male and 1 female, labeled: “FRENCH GUYANA: Nouragues - Saut Parare, Commune de Regina <named-content xmlns:xlink="http://www.w3.org/1999/xlink" content-type="dwc:verbatimCoordinates" xlink:type="simple">4.0378°N, 057.725°W</named-content>, 51m. 11 Dec. 2009, flight intercept trap S. Brule, P.H. Dalens &amp; E. Poirier” (<ext-link xmlns:xlink="http://www.w3.org/1999/xlink" ext-link-type="uri" xlink:href="http://essigdb.berkeley.edu/cgi/eme_query?table=eme&amp;bnhm_id=EMEC207910&amp;one=T&amp;OK2SHOWPRIVATE=" xlink:type="simple">EMEC207910</ext-link>, <ext-link xmlns:xlink="http://www.w3.org/1999/xlink" ext-link-type="uri" xlink:href="http://essigdb.berkeley.edu/cgi/eme_query?table=eme&amp;bnhm_id=EMEC207909&amp;one=T&amp;OK2SHOWPRIVATE=" xlink:type="simple">EMEC207909</ext-link>); 1 male, labeled: “FRENCH GUYANA: Nouragues - Saut Parare, Commune de Regina <named-content xmlns:xlink="http://www.w3.org/1999/xlink" content-type="dwc:verbatimCoordinates" xlink:type="simple">4.0378°N, 057.725°W</named-content>, 51m. 28 Jan. 2010, flight intercept trap S. Brule, P.H. Dalens &amp; E. Poirier” (<ext-link xmlns:xlink="http://www.w3.org/1999/xlink" ext-link-type="uri" xlink:href="http://essigdb.berkeley.edu/cgi/eme_query?table=eme&amp;bnhm_id=EMEC207911&amp;one=T&amp;OK2SHOWPRIVATE=" xlink:type="simple">EMEC207911</ext-link>); 2 females, labeled: “FRENCH GUYANA: Nouragues - Sant Parare, Commune de Regina <named-content xmlns:xlink="http://www.w3.org/1999/xlink" content-type="dwc:verbatimCoordinates" xlink:type="simple">4.0378°N, 057.6725°W</named-content>, 51 m. 27 Mar. 2010, flight intercept trap S. Brule, P.H. Dalens &amp; E. Poirier” (<ext-link xmlns:xlink="http://www.w3.org/1999/xlink" ext-link-type="uri" xlink:href="http://essigdb.berkeley.edu/cgi/eme_query?table=eme&amp;bnhm_id=EMEC207922&amp;one=T&amp;OK2SHOWPRIVATE=" xlink:type="simple">EMEC207922</ext-link>, <ext-link xmlns:xlink="http://www.w3.org/1999/xlink" ext-link-type="uri" xlink:href="http://essigdb.berkeley.edu/cgi/eme_query?table=eme&amp;bnhm_id=EMEC207923&amp;one=T&amp;OK2SHOWPRIVATE=" xlink:type="simple">EMEC207923</ext-link>); 1 male, labeled: “FRENCH GUYANA: Nouragues - Saut Parare, Commune de Regina <named-content xmlns:xlink="http://www.w3.org/1999/xlink" content-type="dwc:verbatimCoordinates" xlink:type="simple">4.0378°N, 057.725°W</named-content>, 51m. 09 Apr. 2010, flight intercept trap S. Brule, P.H. Dalens &amp; E. Poirier” (<ext-link xmlns:xlink="http://www.w3.org/1999/xlink" ext-link-type="uri" xlink:href="http://essigdb.berkeley.edu/cgi/eme_query?table=eme&amp;bnhm_id=EMEC207912&amp;one=T&amp;OK2SHOWPRIVATE=" xlink:type="simple">EMEC207912</ext-link>); 1 male and 1 female, labeled: “FRENCH GUYANA: Nouragues - Saut Parare, Commune de Regina <named-content xmlns:xlink="http://www.w3.org/1999/xlink" content-type="dwc:verbatimCoordinates" xlink:type="simple">4.02°N, 52.41°W</named-content>, 51 meters 20 Apr. 2010, flight intercept trap S. Brule, P.H. Dalens &amp; E. Poirier” (<ext-link xmlns:xlink="http://www.w3.org/1999/xlink" ext-link-type="uri" xlink:href="http://essigdb.berkeley.edu/cgi/eme_query?table=eme&amp;bnhm_id=EMEC207917&amp;one=T&amp;OK2SHOWPRIVATE=" xlink:type="simple">EMEC207917</ext-link>, <ext-link xmlns:xlink="http://www.w3.org/1999/xlink" ext-link-type="uri" xlink:href="http://essigdb.berkeley.edu/cgi/eme_query?table=eme&amp;bnhm_id=EMEC207918&amp;one=T&amp;OK2SHOWPRIVATE=" xlink:type="simple">EMEC207918</ext-link>); 2 males, labeled: “FRENCH GUYANA: Nouragues - Saut Parare, Commune de Regina <named-content xmlns:xlink="http://www.w3.org/1999/xlink" content-type="dwc:verbatimCoordinates" xlink:type="simple">4.02°N, 52.41°W</named-content>, 51 meters 26 Apr. 2010, flight intercept trap S. Brule, P.H. Dalens &amp; E. Poirier” (<ext-link xmlns:xlink="http://www.w3.org/1999/xlink" ext-link-type="uri" xlink:href="http://essigdb.berkeley.edu/cgi/eme_query?table=eme&amp;bnhm_id=EMEC207915&amp;one=T&amp;OK2SHOWPRIVATE=" xlink:type="simple">EMEC207915</ext-link>, <ext-link xmlns:xlink="http://www.w3.org/1999/xlink" ext-link-type="uri" xlink:href="http://essigdb.berkeley.edu/cgi/eme_query?table=eme&amp;bnhm_id=EMEC207920&amp;one=T&amp;OK2SHOWPRIVATE=" xlink:type="simple">EMEC207920</ext-link>); 2 males, labeled: “FRENCH GUYANA: Nouragues - Saut Parare, <!--PageBreak-->Commune de Regina <named-content xmlns:xlink="http://www.w3.org/1999/xlink" content-type="dwc:verbatimCoordinates" xlink:type="simple">4.02°N, 52.41°W</named-content>, 51m. 16 May 2010, flight intercept trap S. Brule, P.H. Dalens &amp; E. Poirier” (<ext-link xmlns:xlink="http://www.w3.org/1999/xlink" ext-link-type="uri" xlink:href="http://essigdb.berkeley.edu/cgi/eme_query?table=eme&amp;bnhm_id=EMEC207913&amp;one=T&amp;OK2SHOWPRIVATE=" xlink:type="simple">EMEC207913</ext-link>, <ext-link xmlns:xlink="http://www.w3.org/1999/xlink" ext-link-type="uri" xlink:href="http://essigdb.berkeley.edu/cgi/eme_query?table=eme&amp;bnhm_id=EMEC207919&amp;one=T&amp;OK2SHOWPRIVATE=" xlink:type="simple">EMEC207919</ext-link>); 1 male, labeled: “FRENCH GUYANA: Nouragues - Saut Parare, Commune de Regina <named-content xmlns:xlink="http://www.w3.org/1999/xlink" content-type="dwc:verbatimCoordinates" xlink:type="simple">4.02°N, 52.41°W</named-content>, 51m. 15 Jun. 2010, flight intercept trap S. Brule, P.H. Dalens &amp; E. Poirier” (<ext-link xmlns:xlink="http://www.w3.org/1999/xlink" ext-link-type="uri" xlink:href="http://essigdb.berkeley.edu/cgi/eme_query?table=eme&amp;bnhm_id=EMEC207914&amp;one=T&amp;OK2SHOWPRIVATE=" xlink:type="simple">EMEC207914</ext-link>); 1 female, labeled: “FRENCH GUYANA: Nouragues - Saut Parare, Commune de Regina <named-content xmlns:xlink="http://www.w3.org/1999/xlink" content-type="dwc:verbatimCoordinates" xlink:type="simple">4.02°N, 52.41°W</named-content>, 51 meters 04 Jul. 2010, flight intercept trap S. Brule, P.H. Dalens &amp; E. Poirier” (<ext-link xmlns:xlink="http://www.w3.org/1999/xlink" ext-link-type="uri" xlink:href="http://essigdb.berkeley.edu/cgi/eme_query?table=eme&amp;bnhm_id=EMEC207916&amp;one=T&amp;OK2SHOWPRIVATE=" xlink:type="simple">EMEC207916</ext-link>); 1 male, labeled: “FRENCH GUYANA: Nouragues - Saut Parare, Commune de Regina <named-content xmlns:xlink="http://www.w3.org/1999/xlink" content-type="dwc:verbatimCoordinates" xlink:type="simple">4.0378°N, 057.6725°W</named-content>, 51m. 20 Oct. 2009, flight intercept trap S. Brule, P.H. Dalens &amp; E. Poirier” (<ext-link xmlns:xlink="http://www.w3.org/1999/xlink" ext-link-type="uri" xlink:href="http://essigdb.berkeley.edu/cgi/eme_query?table=eme&amp;bnhm_id=EMEC207905&amp;one=T&amp;OK2SHOWPRIVATE=" xlink:type="simple">EMEC207905</ext-link>); 1 male, labeled: “FRENCH GUYANA: Reserve Naturelle des Nouragues Inselberg, Petit Plateua, Commune de Regina <named-content xmlns:xlink="http://www.w3.org/1999/xlink" content-type="dwc:verbatimCoordinates" xlink:type="simple">4°05'N, 52°41'W</named-content>, 05 Jun. 2010, flight intercept trap S. Brule, P.H. Dalens &amp; E. Poirier” (<ext-link xmlns:xlink="http://www.w3.org/1999/xlink" ext-link-type="uri" xlink:href="http://essigdb.berkeley.edu/cgi/eme_query?table=eme&amp;bnhm_id=EMEC207951&amp;one=T&amp;OK2SHOWPRIVATE=" xlink:type="simple">EMEC207951</ext-link>); 1 male, labeled: “FRENCH GUYANA: Mount Itoupe 570 m., <named-content xmlns:xlink="http://www.w3.org/1999/xlink" content-type="dwc:verbatimCoordinates" xlink:type="simple">03°01'19"N, 053°05'03"W</named-content>, 17 Mar. 2010, flight intercept trap S. Brule, P.H. Dalens &amp; E. Poirier” (<ext-link xmlns:xlink="http://www.w3.org/1999/xlink" ext-link-type="uri" xlink:href="http://essigdb.berkeley.edu/cgi/eme_query?table=eme&amp;bnhm_id=EMEC207907&amp;one=T&amp;OK2SHOWPRIVATE=" xlink:type="simple">EMEC207907</ext-link>); 1 male, labeled: “FRENCH GUYANA: Mount Itoupe 600 m., <named-content xmlns:xlink="http://www.w3.org/1999/xlink" content-type="dwc:verbatimCoordinates" xlink:type="simple">03°01'19"N, 053°05'03"W</named-content>, 24 Mar. 2010, flight intercept trap S. Brule, P.H. Dalens &amp; E. Poirier” (<ext-link xmlns:xlink="http://www.w3.org/1999/xlink" ext-link-type="uri" xlink:href="http://essigdb.berkeley.edu/cgi/eme_query?table=eme&amp;bnhm_id=EMEC207906&amp;one=T&amp;OK2SHOWPRIVATE=" xlink:type="simple">EMEC207906</ext-link>); 1 male, labeled: “FRENCH GUYANA: Montagne des Chevaux Commune de Roura, RN2 PK22 <named-content xmlns:xlink="http://www.w3.org/1999/xlink" content-type="dwc:verbatimCoordinates" xlink:type="simple">4.7127°N, 52.3966°W</named-content>, 90 m. 19 Dec. 2009, flight intercept trap S. Brule, P.H. Dalens &amp; E. Poirier” (<ext-link xmlns:xlink="http://www.w3.org/1999/xlink" ext-link-type="uri" xlink:href="http://essigdb.berkeley.edu/cgi/eme_query?table=eme&amp;bnhm_id=EMEC207908&amp;one=T&amp;OK2SHOWPRIVATE=" xlink:type="simple">EMEC207908</ext-link>); 1 male, labeled: “FRENCH GUYANA: Montagne des Chevaux Commune de Roura, RN2 PK22 <named-content xmlns:xlink="http://www.w3.org/1999/xlink" content-type="dwc:verbatimCoordinates" xlink:type="simple">4.7127°N, 52.3966°W</named-content>, 900 m. 26 Dec. 2010, flight intercept trap S. Brule, P.H. Dalens &amp; E. Poirier” (<ext-link xmlns:xlink="http://www.w3.org/1999/xlink" ext-link-type="uri" xlink:href="http://essigdb.berkeley.edu/cgi/eme_query?table=eme&amp;bnhm_id=EMEC207952&amp;one=T&amp;OK2SHOWPRIVATE=" xlink:type="simple">EMEC207952</ext-link>); 1 male, labeled: “FRENCH GUYANA: Montagne des Chevaux Commune de Roura, RN2 PK22 <named-content xmlns:xlink="http://www.w3.org/1999/xlink" content-type="dwc:verbatimCoordinates" xlink:type="simple">4.7127°N, 52.3966°W</named-content>, 90 m. 12 Nov. 2011, flight intercept trap S. Brule, P.H. Dalens &amp; E. Poirier” (<ext-link xmlns:xlink="http://www.w3.org/1999/xlink" ext-link-type="uri" xlink:href="http://essigdb.berkeley.edu/cgi/eme_query?table=eme&amp;bnhm_id=EMEC654883&amp;one=T&amp;OK2SHOWPRIVATE=" xlink:type="simple">EMEC654883</ext-link>); 1 male, labeled: “FRENCH GUYANA: Montagne des Chevaux Commune de Roura, RN2 PK22 <named-content xmlns:xlink="http://www.w3.org/1999/xlink" content-type="dwc:verbatimCoordinates" xlink:type="simple">4.7127°N, 52.3966°W</named-content>, 90 meters 18 Dec. 2011, flight intercept trap S. Brule, P.H. Dalens &amp; E. Poirier” (<ext-link xmlns:xlink="http://www.w3.org/1999/xlink" ext-link-type="uri" xlink:href="http://essigdb.berkeley.edu/cgi/eme_query?table=eme&amp;bnhm_id=EMEC654902&amp;one=T&amp;OK2SHOWPRIVATE=" xlink:type="simple">EMEC654902</ext-link>); 1 male and 1 female, labeled: “FRENCH GUYANA: Montagne des Chevaux Commune de Roura, RN2 PK22 <named-content xmlns:xlink="http://www.w3.org/1999/xlink" content-type="dwc:verbatimCoordinates" xlink:type="simple">4.7127°N, 52.3966°W</named-content>, 90 meters 07 Jan. 2012, flight intercept trap S. Brule, P.H. Dalens &amp; E. Poirier” (<ext-link xmlns:xlink="http://www.w3.org/1999/xlink" ext-link-type="uri" xlink:href="http://essigdb.berkeley.edu/cgi/eme_query?table=eme&amp;bnhm_id=EMEC654903&amp;one=T&amp;OK2SHOWPRIVATE=" xlink:type="simple">EMEC654903</ext-link>, <ext-link xmlns:xlink="http://www.w3.org/1999/xlink" ext-link-type="uri" xlink:href="http://essigdb.berkeley.edu/cgi/eme_query?table=eme&amp;bnhm_id=EMEC654904&amp;one=T&amp;OK2SHOWPRIVATE=" xlink:type="simple">EMEC654904</ext-link>); 1 female, labeled: “FRENCH GUYANA: Montagne des Chevaux Commune de Roura, RN2 PK22 <named-content xmlns:xlink="http://www.w3.org/1999/xlink" content-type="dwc:verbatimCoordinates" xlink:type="simple">4.7127°N, 52.3966°W</named-content>, 90 meters 03 Jan. 2012, flight intercept trap S. Brule, P.H. Dalens &amp; E. Poirier” (<ext-link xmlns:xlink="http://www.w3.org/1999/xlink" ext-link-type="uri" xlink:href="http://essigdb.berkeley.edu/cgi/eme_query?table=eme&amp;bnhm_id=EMEC654905&amp;one=T&amp;OK2SHOWPRIVATE=" xlink:type="simple">EMEC654905</ext-link>); 1 male, labeled: “FRENCH GUYANA: Region de Saul Commune de Saul Belvedere de Saul <named-content xmlns:xlink="http://www.w3.org/1999/xlink" content-type="dwc:verbatimCoordinates" xlink:type="simple">3.6223°N, 53.2159°W</named-content> 283–325 meters 14 Aug. 2011 point of vue S. Brule P.H. Dalens &amp; E. Poirier” (EMEC 654906); 2 males and 1 female, labeled: “PERU: MADRE DE DIOS Tambopata Rex. Zone, 290m 26 Feb 1982 T.L. Erwin <named-content xmlns:xlink="http://www.w3.org/1999/xlink" content-type="dwc:verbatimCoordinates" xlink:type="simple">12°50'S, 069°17'W</named-content>, under bark on rotten tree” (<ext-link xmlns:xlink="http://www.w3.org/1999/xlink" ext-link-type="uri" xlink:href="http://essigdb.berkeley.edu/cgi/eme_query?table=eme&amp;bnhm_id=EMEC207953&amp;one=T&amp;OK2SHOWPRIVATE=" xlink:type="simple">EMEC207953</ext-link>, <ext-link xmlns:xlink="http://www.w3.org/1999/xlink" ext-link-type="uri" xlink:href="http://essigdb.berkeley.edu/cgi/eme_query?table=eme&amp;bnhm_id=EMEC207954&amp;one=T&amp;OK2SHOWPRIVATE=" xlink:type="simple">EMEC207954</ext-link>, <ext-link xmlns:xlink="http://www.w3.org/1999/xlink" ext-link-type="uri" xlink:href="http://essigdb.berkeley.edu/cgi/eme_query?table=eme&amp;bnhm_id=EMEC207955&amp;one=T&amp;OK2SHOWPRIVATE=" xlink:type="simple">EMEC207955</ext-link>); 2 females, labeled: “PERU Madre de Dios Rio Tambopata Res. 30km (air) sw Pto. Maldonato, 290m <named-content xmlns:xlink="http://www.w3.org/1999/xlink" content-type="dwc:verbatimCoordinates" xlink:type="simple">12°50'S, 069°20'W</named-content>, Under bark P 22–26.ii 1982 N. E. Stork B. M. 1982–183” (<ext-link xmlns:xlink="http://www.w3.org/1999/xlink" ext-link-type="uri" xlink:href="http://essigdb.berkeley.edu/cgi/eme_query?table=eme&amp;bnhm_id=EMEC207956&amp;one=T&amp;OK2SHOWPRIVATE=" xlink:type="simple">EMEC207956</ext-link>, <ext-link xmlns:xlink="http://www.w3.org/1999/xlink" ext-link-type="uri" xlink:href="http://essigdb.berkeley.edu/cgi/eme_query?table=eme&amp;bnhm_id=EMEC207957&amp;one=T&amp;OK2SHOWPRIVATE=" xlink:type="simple">EMEC207957</ext-link>); 1 male, labeled: “Ecuador: Napo Limoncocha 10 June 1977 W.E. Steiner” (<ext-link xmlns:xlink="http://www.w3.org/1999/xlink" ext-link-type="uri" xlink:href="http://essigdb.berkeley.edu/cgi/eme_query?table=eme&amp;bnhm_id=EMEC207959&amp;one=T&amp;OK2SHOWPRIVATE=" xlink:type="simple">EMEC207959</ext-link>). All paratype specimens deposited in NMNH except specimens <ext-link xmlns:xlink="http://www.w3.org/1999/xlink" ext-link-type="uri" xlink:href="http://essigdb.berkeley.edu/cgi/eme_query?table=eme&amp;bnhm_id=EMEC654881&amp;one=T&amp;OK2SHOWPRIVATE=" xlink:type="simple">EMEC654881</ext-link>, <ext-link xmlns:xlink="http://www.w3.org/1999/xlink" ext-link-type="uri" xlink:href="http://essigdb.berkeley.edu/cgi/eme_query?table=eme&amp;bnhm_id=EMEC654872&amp;one=T&amp;OK2SHOWPRIVATE=" xlink:type="simple">EMEC654872</ext-link> deposited in MNHN, <!--PageBreak-->specimens <ext-link xmlns:xlink="http://www.w3.org/1999/xlink" ext-link-type="uri" xlink:href="http://essigdb.berkeley.edu/cgi/eme_query?table=eme&amp;bnhm_id=EMEC207948&amp;one=T&amp;OK2SHOWPRIVATE=" xlink:type="simple">EMEC207948</ext-link>, <ext-link xmlns:xlink="http://www.w3.org/1999/xlink" ext-link-type="uri" xlink:href="http://essigdb.berkeley.edu/cgi/eme_query?table=eme&amp;bnhm_id=EMEC207950&amp;one=T&amp;OK2SHOWPRIVATE=" xlink:type="simple">EMEC207950</ext-link> deposited in EMEC, and specimen <ext-link xmlns:xlink="http://www.w3.org/1999/xlink" ext-link-type="uri" xlink:href="http://essigdb.berkeley.edu/cgi/eme_query?table=eme&amp;bnhm_id=EMEC207957&amp;one=T&amp;OK2SHOWPRIVATE=" xlink:type="simple">EMEC207957</ext-link> deposited in Museo de Historia Natural, Lima, Peru (UNMSM). When the Natural History Museum in French Guiana has completed construction several specimens currently held in NMNH will be transferred there.</p></tp:treatment-sec><tp:treatment-sec sec-type="Diagnosis"><title>Diagnosis.</title><p>This species is distinguished from other members of <italic><tp:taxon-name>Cratocerus</tp:taxon-name></italic> by the absence of setae on the apicolateral bead of the pronotum. This species most closely resembles <italic><tp:taxon-name>Cratocerus sulcatus</tp:taxon-name></italic> and <italic><tp:taxon-name>Cratocerus multisetosus</tp:taxon-name></italic> in overall body shape and coloration, but is easily separated by the absence of apicolateral pronotal setae, whereas there is one pair of apicolateral setae present in <italic><tp:taxon-name>Cratocerus sulcatus</tp:taxon-name></italic> and two or three pairs present on the pronota of <italic><tp:taxon-name>Cratocerus multisetosus</tp:taxon-name></italic>.</p></tp:treatment-sec><tp:treatment-sec sec-type="Description"><title>Description.</title><p>Size average for the genus, ABL 5.4–6.1 mm, TW 2.3–2.7 mm. <italic>Color</italic>. Head, prothorax, and elytra piceous. Labrum, mandibles, mentum, and submentum brunneopiceous. Antennae, legs, and remaining mouthparts testaceous. <italic>Head</italic>. HL 0.7–0.9 mm, HW 0.8–1.0 mm. One supraorbital seta present over each eye. Apices of mandibles slightly curved, at less than 45 degree angle to mandibular midline. Apical maxillary palpomere length 5 × width at base. Mentum with triangular lateral lobes. <italic>Thorax</italic>. Pronotum (<xref ref-type="fig" rid="F9">Fig. 9c</xref>) with distinct median impression, one distinct basal fovea laterad; no seta located on apicolateral pronotal bead; one posterior seta present on posterior bead near posterior angle; pronotal anterior margin convex; pronotal width 1.1–1.3 × pronotal length. Elytral length 1.3–1.5 × combined elytral width. <italic>Legs</italic>. Protibia with three distinct, stout spines confined to distal half of lateral margin; distance between spines 1 and 2 slightly less than distance between spines 2 and 3 (<xref ref-type="fig" rid="F10">Fig. 10a</xref>). <italic>Genitalia, male</italic>. Median lobe curved sharply, between forty-five and ninety degrees, with respect to basal 1/3, remaining 2/3 with continuing curvature; not expanded apically. Left paramere complexly curved into an “S” shape with basal projection (<xref ref-type="fig" rid="F11">Figure 11a</xref>). <italic>Genitalia, female</italic>. Spermatheca with 2/3 length thin, gradually expanding approximately 1/3 below apex, ended with broad bulb (<xref ref-type="fig" rid="F12">Fig. 12a</xref>).</p><fig id="F3" position="float" orientation="portrait"><label>Figure 3.</label><caption><p>Dorsal habitus image of <italic><tp:taxon-name>Cratocerus sinesetosus</tp:taxon-name></italic> Grzymala &amp; Will, sp. n. Scale bar = 1.0 mm.</p></caption><graphic xmlns:xlink="http://www.w3.org/1999/xlink" xlink:href="zookeys-416-077-g003.jpg" position="float" orientation="portrait" xlink:type="simple"/></fig></tp:treatment-sec><tp:treatment-sec sec-type="Etymology"><title>Etymology.</title><p>The specific epithet refers to the absence of any anterior marginal setae on the pronotum of this species. The name is formed by combining the Latin <italic>sine</italic> (without) and <italic>setosus</italic> (setose); adjective.</p></tp:treatment-sec><tp:treatment-sec sec-type="Distribution"><title>Distribution.</title><p>This species is distributed (<xref ref-type="fig" rid="F13">Fig. 13</xref>) throughout French Guiana, Peru, and Ecuador.</p></tp:treatment-sec><tp:treatment-sec sec-type="Ecology"><title>Ecology.</title><p>Specimens have been collected from underneath the bark of rotting trees during the month of February and from flight intercept traps throughout the year.</p></tp:treatment-sec><tp:treatment-sec><!--Section generated to contain objects referenced in tp:taxon-treatment.--><fig id="F9" position="float" orientation="portrait"><label>Figure 9.</label><caption><p>Pronotal drawings for: <bold>a</bold> <italic><tp:taxon-name>Cratocerus monilicornis</tp:taxon-name></italic> <bold>b</bold> <italic><tp:taxon-name>Cratocerus sulcatus</tp:taxon-name></italic> <bold>c</bold> <italic><tp:taxon-name>Cratocerus sinesetosus</tp:taxon-name></italic> <bold>d</bold> <italic><tp:taxon-name>Cratocerus multisetosus</tp:taxon-name></italic> <bold>e</bold> <italic><tp:taxon-name>Cratocerus tanyae</tp:taxon-name></italic> <bold>f</bold> <italic><tp:taxon-name>Cratocerus indupalmensis</tp:taxon-name></italic> <bold>g</bold> <italic><tp:taxon-name>Cratocerus kavanaughi</tp:taxon-name></italic> and <bold>h</bold> <italic><tp:taxon-name>Cratocerus culpepperi</tp:taxon-name></italic>. Scale bars = 0.5 mm.</p></caption><graphic xmlns:xlink="http://www.w3.org/1999/xlink" xlink:href="zookeys-416-077-g009.jpg" position="float" orientation="portrait" xlink:type="simple"/></fig><fig id="F10" position="float" orientation="portrait"><label>Figure 10.</label><caption><p>Scanning electron micrographs of left protibia for: <bold>a</bold> <italic><tp:taxon-name>Cratocerus sinesetosus</tp:taxon-name></italic> <bold>b</bold> <italic><tp:taxon-name>Cratocerus multisetosus</tp:taxon-name></italic> <bold>c</bold> <italic><tp:taxon-name>Cratocerus tanyae</tp:taxon-name></italic> <bold>d</bold> <italic><tp:taxon-name>Cratocerus indupalmensis</tp:taxon-name></italic> <bold>e</bold> <italic><tp:taxon-name>Cratocerus kavanaughi</tp:taxon-name></italic> <bold>f</bold> <italic><tp:taxon-name>Cratocerus culpepperi</tp:taxon-name></italic>. Arrows point to distinct, stout spines referred to in text. Scale bars = 100 µm.</p></caption><graphic xmlns:xlink="http://www.w3.org/1999/xlink" xlink:href="zookeys-416-077-g010.jpg" position="float" orientation="portrait" xlink:type="simple"/></fig><fig id="F11" position="float" orientation="portrait"><label>Figure 11.</label><caption><p>Male genitalia, left lateral view of the median lobe and left paramere for: <bold>a</bold> <italic><tp:taxon-name>Cratocerus sinesetosus</tp:taxon-name></italic> <bold>b</bold> <italic><tp:taxon-name>Cratocerus multisetosus</tp:taxon-name></italic> <bold>c</bold> <italic><tp:taxon-name>Cratocerus monilicornis</tp:taxon-name></italic>; <bold>d</bold> <italic><tp:taxon-name>Cratocerus tanyae</tp:taxon-name></italic> <bold>e</bold> <italic><tp:taxon-name>Cratocerus indupalmensis</tp:taxon-name></italic> <bold>f</bold> <italic><tp:taxon-name>Cratocerus kavanaughi</tp:taxon-name></italic> <bold>g</bold> <italic><tp:taxon-name>Cratocerus culpepperi</tp:taxon-name></italic>. Scale bar = 0.5 mm.</p></caption><graphic xmlns:xlink="http://www.w3.org/1999/xlink" xlink:href="zookeys-416-077-g011.jpg" position="float" orientation="portrait" xlink:type="simple"/></fig><fig id="F12" position="float" orientation="portrait"><label>Figure 12.</label><caption><p>Ventral view of anterior portion of female reproductive tract. <bold>a</bold> <italic><tp:taxon-name>Cratocerus sinesetosus</tp:taxon-name></italic> <bold>b</bold> <italic><tp:taxon-name>Cratocerus culpepperi</tp:taxon-name></italic> and <bold>c</bold> <italic><tp:taxon-name>Cratocerus kavanaughi</tp:taxon-name></italic>. Abbreviations: bc, bursa copulatrix; co, common oviduct; sp, spermatheca. Scale bar = 0.25 mm.</p></caption><graphic xmlns:xlink="http://www.w3.org/1999/xlink" xlink:href="zookeys-416-077-g012.jpg" position="float" orientation="portrait" xlink:type="simple"/></fig><fig id="F13" position="float" orientation="portrait"><label>Figure 13.</label><caption><p>Map showing location of material examined for species of <italic><tp:taxon-name>Cratocerus</tp:taxon-name></italic>.</p></caption><graphic xmlns:xlink="http://www.w3.org/1999/xlink" xlink:href="zookeys-416-077-g013.jpg" position="float" orientation="portrait" xlink:type="simple"/></fig></tp:treatment-sec></tp:taxon-treatment>
