# Supplementary material for: Taxonomic review of Cratocerus Dejean, 1829 (Coleoptera, Carabidae) with the description of six new species
Source: Zookeys. 2014 Jun 17;(416):77–112. doi: 10.3897/zookeys.416.6455 (PMC4109511; doi:10.3897/zookeys.416.6455)
Supplement: XML Treatment for Cratocerus multisetosus [file zookeys.416.6455-treatment5.xml]

<!DOCTYPE tp:taxon-treatment
  PUBLIC "-//TaxonX//DTD Taxonomic Treatment Publishing DTD v0 20100105//EN" "tax-treatment-NSO.dtd">
<tp:taxon-treatment xmlns:tp="http://www.plazi.org/taxpub"><tp:treatment-meta><kwd-group><label>Taxon classification</label><kwd><named-content content-type="kingdom">Animalia</named-content></kwd><kwd><named-content content-type="order">Coleoptera</named-content></kwd><kwd><named-content content-type="family">Carabidae</named-content></kwd></kwd-group><mixed-citation publication-type="journal"><person-group><name><surname>Grzymala</surname><given-names>Traci L.</given-names></name><name><surname>Will</surname><given-names>Kipling W.</given-names></name></person-group><article-title>Taxonomic review of <italic>Cratocerus</italic> Dejean, 1829 (Coleoptera, Carabidae) with the description of six new species</article-title><source>Zookeys</source><day>17</day><month>6</month><year>2014</year><volume>2014</volume><issue>416</issue><fpage>77</fpage><lpage>112</lpage><pub-id pub-id-type="doi">10.3897/zookeys.416.6455</pub-id></mixed-citation></tp:treatment-meta><tp:nomenclature><tp:taxon-name>
                        <tp:taxon-name-part taxon-name-part-type="genus">Cratocerus</tp:taxon-name-part>
                        <tp:taxon-name-part taxon-name-part-type="species">multisetosus</tp:taxon-name-part>
                        <object-id xmlns:xlink="http://www.w3.org/1999/xlink" content-type="zoobank" xlink:type="simple">http://zoobank.org/AA11EA3B-19C2-46AC-A262-315C899447E2</object-id>
                    </tp:taxon-name><tp:taxon-authority>Grzymala &amp; Will</tp:taxon-authority><tp:taxon-status xmlns:xlink="http://www.w3.org/1999/xlink" xlink:type="simple">sp. n.</tp:taxon-status><xref ref-type="fig" rid="F4">Figs 4</xref><xref ref-type="fig" rid="F9">, 9d</xref><xref ref-type="fig" rid="F10">, 10b</xref><xref ref-type="fig" rid="F11">, 11b</xref></tp:nomenclature><tp:treatment-sec sec-type="Type locality"><title>Type locality.</title><p>Costa Rica, Heredia Province, La Selva, 3 km S Puerto Viejo, coordinates <named-content xmlns:xlink="http://www.w3.org/1999/xlink" content-type="dwc:verbatimCoordinates" xlink:type="simple">10.42N, 84.00W</named-content>.</p><!--PageBreak--></tp:treatment-sec><tp:treatment-sec sec-type="Type material"><title>Type material.</title><p>HOLOTYPE [male, deposited in INBio] labeled: “COSTA RICA: Heredia, La / Selva (3 km S Puerto Viejo, / <named-content xmlns:xlink="http://www.w3.org/1999/xlink" content-type="dwc:verbatimCoordinates" xlink:type="simple">10°25'N, 84°0'W</named-content>); 80m; / 14 June 1996; R.S. Hanley / fogged from downed logs- / Arboretum; #RSHCR052// Cratocerus / sp. 2 // ADP / 105074 // U.C. Berkeley / EMEC 207,970”</p><p><bold>Paratypes.</bold> 19 total; 1 male and 1 female, labeled: “COSTA RICA: Heredia, La Selva (3 km S Puerto Viejo, <named-content xmlns:xlink="http://www.w3.org/1999/xlink" content-type="dwc:verbatimCoordinates" xlink:type="simple">10°25'N, 84°0'W</named-content>); 80m; 14 June 1996; R.S. Hanley fogged from downed logs- Arboretum; #RSHCR052” (<ext-link xmlns:xlink="http://www.w3.org/1999/xlink" ext-link-type="uri" xlink:href="http://essigdb.berkeley.edu/cgi/eme_query?table=eme&amp;bnhm_id=EMEC207971&amp;one=T&amp;OK2SHOWPRIVATE=" xlink:type="simple">EMEC207971</ext-link>, <ext-link xmlns:xlink="http://www.w3.org/1999/xlink" ext-link-type="uri" xlink:href="http://essigdb.berkeley.edu/cgi/eme_query?table=eme&amp;bnhm_id=EMEC207972&amp;one=T&amp;OK2SHOWPRIVATE=" xlink:type="simple">EMEC207972</ext-link>); 1 male, labeled: “Sector Cocori, 30 Km N. de Cariari, Finca E. Rojas, Prov. Limon, COSTA RICA. 100m. Mar 1994. E. Rojas L N 286000_567500 # 2790” (<ext-link xmlns:xlink="http://www.w3.org/1999/xlink" ext-link-type="uri" xlink:href="http://essigdb.berkeley.edu/cgi/eme_query?table=eme&amp;bnhm_id=EMEC207974&amp;one=T&amp;OK2SHOWPRIVATE=" xlink:type="simple">EMEC207974</ext-link>); 1 female, labeled: “Sector Cocori, 30 km al N. e Cariari, Prov Limon, COSTA RICA, 100 m. Feb 1994, E. Rojas, A. A. Solis, L N 286000_567500 #2639” (<ext-link xmlns:xlink="http://www.w3.org/1999/xlink" ext-link-type="uri" xlink:href="http://essigdb.berkeley.edu/cgi/eme_query?table=eme&amp;bnhm_id=EMEC207973&amp;one=T&amp;OK2SHOWPRIVATE=" xlink:type="simple">EMEC207973</ext-link>); 1 male, labeled: “Est. Pitilla, 9 km S. Sta. Cecilia, P. N. Guanacaste, Prov. Guana, COSTA RICA. 700 m. 3–17 Dic 1993, C. Moraga, L N 330200_380200 #2545” (<ext-link xmlns:xlink="http://www.w3.org/1999/xlink" ext-link-type="uri" xlink:href="http://essigdb.berkeley.edu/cgi/eme_query?table=eme&amp;bnhm_id=EMEC207975&amp;one=T&amp;OK2SHOWPRIVATE=" xlink:type="simple">EMEC207975</ext-link>); 1 male, labeled: “Estac. Pitilla, 700m, 9km S Santa Cecilia, Guanac. Pr. COSTA RICA. Dic 1989 C. Moraga &amp; P. Rios 330200” (<ext-link xmlns:xlink="http://www.w3.org/1999/xlink" ext-link-type="uri" xlink:href="http://essigdb.berkeley.edu/cgi/eme_query?table=eme&amp;bnhm_id=EMEC207981&amp;one=T&amp;OK2SHOWPRIVATE=" xlink:type="simple">EMEC207981</ext-link>); 1 male, labeled: “Est. Queb. Bonita, 50m, Res. Biol. Carara, Prov. Punt. COSTA RICA, E. Bello, Jun 1990. L_N_194500, 469850” (<ext-link xmlns:xlink="http://www.w3.org/1999/xlink" ext-link-type="uri" xlink:href="http://essigdb.berkeley.edu/cgi/eme_query?table=eme&amp;bnhm_id=EMEC207983&amp;one=T&amp;OK2SHOWPRIVATE=" xlink:type="simple">EMEC207983</ext-link>); 1 male, labeled: “Estacion Pitilla 9 km. S. de Santa Cecilia, Prov. Guana, COSTA RICA. 700m. ENE 1995. P. Rios, L_N_329950_380450 #4358” (<ext-link xmlns:xlink="http://www.w3.org/1999/xlink" ext-link-type="uri" xlink:href="http://essigdb.berkeley.edu/cgi/eme_query?table=eme&amp;bnhm_id=EMEC207982&amp;one=T&amp;OK2SHOWPRIVATE=" xlink:type="simple">EMEC207982</ext-link>); 1 female, labeled: “COSTA RICA, Prov. Puntarenas, Golfito, Reserva Ftal Golfo Dulce, Estacion Agujas. 250-350m. 13 JUL 1999. A. Azofeifa de Luz L_S_276750_526550 #53819” (<ext-link xmlns:xlink="http://www.w3.org/1999/xlink" ext-link-type="uri" xlink:href="http://essigdb.berkeley.edu/cgi/eme_query?table=eme&amp;bnhm_id=EMEC207976&amp;one=T&amp;OK2SHOWPRIVATE=" xlink:type="simple">EMEC207976</ext-link>); 1 female, labeled: “COSTA RICA. Prov. Limon. Res Biol Hitoy Cerere. Est. Hitoy Cerere, Send Espavel. 360m. 25 MAY 1998. W. Arana. Manual (red, libre) L S 401500 570200 #56427” (<ext-link xmlns:xlink="http://www.w3.org/1999/xlink" ext-link-type="uri" xlink:href="http://essigdb.berkeley.edu/cgi/eme_query?table=eme&amp;bnhm_id=EMEC207977&amp;one=T&amp;OK2SHOWPRIVATE=" xlink:type="simple">EMEC207977</ext-link>); 1 male, labeled: “COSTA RICA. Prov. Puntarenas, P.N. Corcovado, Est. Sirena, Send. Espavel, 0-100m, 19 MAR 2001, A. Azofeifa, Entrocos L_S_269900_507750 #64447” (<ext-link xmlns:xlink="http://www.w3.org/1999/xlink" ext-link-type="uri" xlink:href="http://essigdb.berkeley.edu/cgi/eme_query?table=eme&amp;bnhm_id=EMEC207980&amp;one=T&amp;OK2SHOWPRIVATE=" xlink:type="simple">EMEC207980</ext-link>); 1 male, labeled: “COSTA RICA Puntarenas Prov. Osa Peninsula 2.5 mi. SW. Rington <named-content xmlns:xlink="http://www.w3.org/1999/xlink" content-type="dwc:verbatimCoordinates" xlink:type="simple">08°42'N, 83°29'W</named-content>, III-1 to 7- 1967 OTS Adv. Zoo. Course” (<ext-link xmlns:xlink="http://www.w3.org/1999/xlink" ext-link-type="uri" xlink:href="http://essigdb.berkeley.edu/cgi/eme_query?table=eme&amp;bnhm_id=EMEC207985&amp;one=T&amp;OK2SHOWPRIVATE=" xlink:type="simple">EMEC207985</ext-link>); 1 female, labeled: “CR: Punta: Corocovado N.P., Sirena Station Ollas Trail. On/under bark, downed log elev. 10m 30-V-92” (<ext-link xmlns:xlink="http://www.w3.org/1999/xlink" ext-link-type="uri" xlink:href="http://essigdb.berkeley.edu/cgi/eme_query?table=eme&amp;bnhm_id=EMEC207978&amp;one=T&amp;OK2SHOWPRIVATE=" xlink:type="simple">EMEC207978</ext-link>); 1 male, labeled: “Turrialba Costa Rica 19 June 1951 OL Cartwright” (<ext-link xmlns:xlink="http://www.w3.org/1999/xlink" ext-link-type="uri" xlink:href="http://essigdb.berkeley.edu/cgi/eme_query?table=eme&amp;bnhm_id=EMEC207984&amp;one=T&amp;OK2SHOWPRIVATE=" xlink:type="simple">EMEC207984</ext-link>); 1 female, labeled: “74k29 slide 148 Turrialba Costa Rica 6 June 1951 OL Cartwright” (<ext-link xmlns:xlink="http://www.w3.org/1999/xlink" ext-link-type="uri" xlink:href="http://essigdb.berkeley.edu/cgi/eme_query?table=eme&amp;bnhm_id=EMEC207979&amp;one=T&amp;OK2SHOWPRIVATE=" xlink:type="simple">EMEC207979</ext-link>); 1 male, labeled: “COSTA RICA F NEVERMANN Salvadora Farm Parismina 5-10.IX.1930 in trocknem” (<ext-link xmlns:xlink="http://www.w3.org/1999/xlink" ext-link-type="uri" xlink:href="http://essigdb.berkeley.edu/cgi/eme_query?table=eme&amp;bnhm_id=EMEC207987&amp;one=T&amp;OK2SHOWPRIVATE=" xlink:type="simple">EMEC207987</ext-link>); 1 male, labeled: “COSTA RICA F NEVERMANN Salvadora Farm Parismina Fluss 19–31.XII.1930 in morschen” (<ext-link xmlns:xlink="http://www.w3.org/1999/xlink" ext-link-type="uri" xlink:href="http://essigdb.berkeley.edu/cgi/eme_query?table=eme&amp;bnhm_id=EMEC207988&amp;one=T&amp;OK2SHOWPRIVATE=" xlink:type="simple">EMEC207988</ext-link>); 1 male, labeled: “COSTA RICA F NEVERMANN 5 II 28 HAMBURG FARM REVENTAZON / EBENE LIMON in morschen” (<ext-link xmlns:xlink="http://www.w3.org/1999/xlink" ext-link-type="uri" xlink:href="http://essigdb.berkeley.edu/cgi/eme_query?table=eme&amp;bnhm_id=EMEC207989&amp;one=T&amp;OK2SHOWPRIVATE=" xlink:type="simple">EMEC207989</ext-link>); 1 male, labeled: “Panama: Panama Pr. Cerro Campana, 850m <named-content xmlns:xlink="http://www.w3.org/1999/xlink" content-type="dwc:verbatimCoordinates" xlink:type="simple">8°40'N, 79°56'W</named-content>, 12 Sept. ‘70 H Stockwell” (<ext-link xmlns:xlink="http://www.w3.org/1999/xlink" ext-link-type="uri" xlink:href="http://essigdb.berkeley.edu/cgi/eme_query?table=eme&amp;bnhm_id=EMEC207986&amp;one=T&amp;OK2SHOWPRIVATE=" xlink:type="simple">EMEC207986</ext-link>). All deposited in INBio except <ext-link xmlns:xlink="http://www.w3.org/1999/xlink" ext-link-type="uri" xlink:href="http://essigdb.berkeley.edu/cgi/eme_query?table=eme&amp;bnhm_id=EMEC207978&amp;one=T&amp;OK2SHOWPRIVATE=" xlink:type="simple">EMEC207978</ext-link>, <ext-link xmlns:xlink="http://www.w3.org/1999/xlink" ext-link-type="uri" xlink:href="http://essigdb.berkeley.edu/cgi/eme_query?table=eme&amp;bnhm_id=EMEC207984&amp;one=T&amp;OK2SHOWPRIVATE=" xlink:type="simple">EMEC207984</ext-link>, <ext-link xmlns:xlink="http://www.w3.org/1999/xlink" ext-link-type="uri" xlink:href="http://essigdb.berkeley.edu/cgi/eme_query?table=eme&amp;bnhm_id=EMEC207979&amp;one=T&amp;OK2SHOWPRIVATE=" xlink:type="simple">EMEC207979</ext-link>, <ext-link xmlns:xlink="http://www.w3.org/1999/xlink" ext-link-type="uri" xlink:href="http://essigdb.berkeley.edu/cgi/eme_query?table=eme&amp;bnhm_id=EMEC207987&amp;one=T&amp;OK2SHOWPRIVATE=" xlink:type="simple">EMEC207987</ext-link>, <ext-link xmlns:xlink="http://www.w3.org/1999/xlink" ext-link-type="uri" xlink:href="http://essigdb.berkeley.edu/cgi/eme_query?table=eme&amp;bnhm_id=EMEC207988&amp;one=T&amp;OK2SHOWPRIVATE=" xlink:type="simple">EMEC207988</ext-link>, <ext-link xmlns:xlink="http://www.w3.org/1999/xlink" ext-link-type="uri" xlink:href="http://essigdb.berkeley.edu/cgi/eme_query?table=eme&amp;bnhm_id=EMEC207989&amp;one=T&amp;OK2SHOWPRIVATE=" xlink:type="simple">EMEC207989</ext-link>, and <ext-link xmlns:xlink="http://www.w3.org/1999/xlink" ext-link-type="uri" xlink:href="http://essigdb.berkeley.edu/cgi/eme_query?table=eme&amp;bnhm_id=EMEC207986&amp;one=T&amp;OK2SHOWPRIVATE=" xlink:type="simple">EMEC207986</ext-link> deposited in NMNH and <ext-link xmlns:xlink="http://www.w3.org/1999/xlink" ext-link-type="uri" xlink:href="http://essigdb.berkeley.edu/cgi/eme_query?table=eme&amp;bnhm_id=EMEC207982&amp;one=T&amp;OK2SHOWPRIVATE=" xlink:type="simple">EMEC207982</ext-link>, <ext-link xmlns:xlink="http://www.w3.org/1999/xlink" ext-link-type="uri" xlink:href="http://essigdb.berkeley.edu/cgi/eme_query?table=eme&amp;bnhm_id=EMEC207976&amp;one=T&amp;OK2SHOWPRIVATE=" xlink:type="simple">EMEC207976</ext-link> deposited in EMEC.</p></tp:treatment-sec><tp:treatment-sec sec-type="Diagnosis"><title>Diagnosis.</title><p>Distinguishable from similar looking species such as <italic><tp:taxon-name>Cratocerus sulcatus</tp:taxon-name></italic> and <italic><tp:taxon-name>Cratocerus sinesetosus</tp:taxon-name></italic>, by the additional setae on the pronotal margin (<xref ref-type="fig" rid="F9">Fig. 9d</xref>) and moderately convex elytral intervals.</p><!--PageBreak--><!--PageBreak--></tp:treatment-sec><tp:treatment-sec sec-type="Description"><title>Description.</title><p>Size average for the genus, ABL 5.2–5.8 mm, TW 2.5–2.7 mm. <italic>Color</italic>. Head and prothorax brunneopiceous, elytra and abdominal sternites brunneous, legs, antennae, and mouthparts rufotestaceous. <italic>Head</italic>. HL 0.7–0.9 mm, HW 0.7–0.9 mm. One supraorbital seta present over each eye. Apices of mandibles slightly curved, at less than 45 degree angle to mandibular midline. Apical maxillary palpomere length 5 × width at base. Mentum with triangular lateral lobes. <italic>Thorax</italic>. Pronotum (<xref ref-type="fig" rid="F9">Fig. 9d</xref>) with distinct median impression, one distinct basal fovea laterad; two to three lateral setae located on apicolateral pronotal bead; one posterior seta present on posterior bead near posterior angle; pronotal anterior margin convex; pronotal width 1.2–1.3 × pronotal length. Elytral length 1.4–1.5 × combined elytral width. <italic>Legs</italic>. Protibia with three distinct, stout spines confined to distal half of lateral margin; distance between spines 1 and 2 slightly less than distance between spines 2 and 3 (<xref ref-type="fig" rid="F10">Fig. 10b</xref>). <italic>Genitalia, male</italic>. Median lobe curved sharply, between forty-five and ninety degrees, with respect to basal 1/3, remaining 2/3 with continuing curvature; not expanded apically; length average for genus. Left paramere complexly curved into an “S” shape with basal projection (<xref ref-type="fig" rid="F11">Figure 11b</xref>). <italic>Genitalia, female</italic>. Spermatheca with 2/3 length thin, gradually expanding approximately 1/3 below apex, ended with broad bulb, similar to <italic><tp:taxon-name>Cratocerus sinesetosus</tp:taxon-name></italic> (<xref ref-type="fig" rid="F12">Fig. 12a</xref>).</p><fig id="F4" position="float" orientation="portrait"><label>Figure 4.</label><caption><p>Dorsal habitus image of <italic><tp:taxon-name>Cratocerus multisetosus</tp:taxon-name></italic> Grzymala &amp; Will, sp. n. Scale bar = 1.0 mm.</p></caption><graphic xmlns:xlink="http://www.w3.org/1999/xlink" xlink:href="zookeys-416-077-g004.jpg" position="float" orientation="portrait" xlink:type="simple"/></fig></tp:treatment-sec><tp:treatment-sec sec-type="Etymology"><title>Etymology.</title><p>The specific epithet refers to the two or three anterior marginal setae on each side of the pronotum found in this species. The name is formed by combining the Latin <italic>multi</italic> (many) and <italic>setosus</italic> (setose); adjective.</p></tp:treatment-sec><tp:treatment-sec sec-type="Distribution"><title>Distribution.</title><p>This species is distributed (<xref ref-type="fig" rid="F13">Fig. 13</xref>) throughout Costa Rica and has also been collected in Panama.</p></tp:treatment-sec><tp:treatment-sec><!--Section generated to contain objects referenced in tp:taxon-treatment.--><fig id="F9" position="float" orientation="portrait"><label>Figure 9.</label><caption><p>Pronotal drawings for: <bold>a</bold> <italic><tp:taxon-name>Cratocerus monilicornis</tp:taxon-name></italic> <bold>b</bold> <italic><tp:taxon-name>Cratocerus sulcatus</tp:taxon-name></italic> <bold>c</bold> <italic><tp:taxon-name>Cratocerus sinesetosus</tp:taxon-name></italic> <bold>d</bold> <italic><tp:taxon-name>Cratocerus multisetosus</tp:taxon-name></italic> <bold>e</bold> <italic><tp:taxon-name>Cratocerus tanyae</tp:taxon-name></italic> <bold>f</bold> <italic><tp:taxon-name>Cratocerus indupalmensis</tp:taxon-name></italic> <bold>g</bold> <italic><tp:taxon-name>Cratocerus kavanaughi</tp:taxon-name></italic> and <bold>h</bold> <italic><tp:taxon-name>Cratocerus culpepperi</tp:taxon-name></italic>. Scale bars = 0.5 mm.</p></caption><graphic xmlns:xlink="http://www.w3.org/1999/xlink" xlink:href="zookeys-416-077-g009.jpg" position="float" orientation="portrait" xlink:type="simple"/></fig><fig id="F10" position="float" orientation="portrait"><label>Figure 10.</label><caption><p>Scanning electron micrographs of left protibia for: <bold>a</bold> <italic><tp:taxon-name>Cratocerus sinesetosus</tp:taxon-name></italic> <bold>b</bold> <italic><tp:taxon-name>Cratocerus multisetosus</tp:taxon-name></italic> <bold>c</bold> <italic><tp:taxon-name>Cratocerus tanyae</tp:taxon-name></italic> <bold>d</bold> <italic><tp:taxon-name>Cratocerus indupalmensis</tp:taxon-name></italic> <bold>e</bold> <italic><tp:taxon-name>Cratocerus kavanaughi</tp:taxon-name></italic> <bold>f</bold> <italic><tp:taxon-name>Cratocerus culpepperi</tp:taxon-name></italic>. Arrows point to distinct, stout spines referred to in text. Scale bars = 100 µm.</p></caption><graphic xmlns:xlink="http://www.w3.org/1999/xlink" xlink:href="zookeys-416-077-g010.jpg" position="float" orientation="portrait" xlink:type="simple"/></fig><fig id="F11" position="float" orientation="portrait"><label>Figure 11.</label><caption><p>Male genitalia, left lateral view of the median lobe and left paramere for: <bold>a</bold> <italic><tp:taxon-name>Cratocerus sinesetosus</tp:taxon-name></italic> <bold>b</bold> <italic><tp:taxon-name>Cratocerus multisetosus</tp:taxon-name></italic> <bold>c</bold> <italic><tp:taxon-name>Cratocerus monilicornis</tp:taxon-name></italic>; <bold>d</bold> <italic><tp:taxon-name>Cratocerus tanyae</tp:taxon-name></italic> <bold>e</bold> <italic><tp:taxon-name>Cratocerus indupalmensis</tp:taxon-name></italic> <bold>f</bold> <italic><tp:taxon-name>Cratocerus kavanaughi</tp:taxon-name></italic> <bold>g</bold> <italic><tp:taxon-name>Cratocerus culpepperi</tp:taxon-name></italic>. Scale bar = 0.5 mm.</p></caption><graphic xmlns:xlink="http://www.w3.org/1999/xlink" xlink:href="zookeys-416-077-g011.jpg" position="float" orientation="portrait" xlink:type="simple"/></fig><fig id="F12" position="float" orientation="portrait"><label>Figure 12.</label><caption><p>Ventral view of anterior portion of female reproductive tract. <bold>a</bold> <italic><tp:taxon-name>Cratocerus sinesetosus</tp:taxon-name></italic> <bold>b</bold> <italic><tp:taxon-name>Cratocerus culpepperi</tp:taxon-name></italic> and <bold>c</bold> <italic><tp:taxon-name>Cratocerus kavanaughi</tp:taxon-name></italic>. Abbreviations: bc, bursa copulatrix; co, common oviduct; sp, spermatheca. Scale bar = 0.25 mm.</p></caption><graphic xmlns:xlink="http://www.w3.org/1999/xlink" xlink:href="zookeys-416-077-g012.jpg" position="float" orientation="portrait" xlink:type="simple"/></fig><fig id="F13" position="float" orientation="portrait"><label>Figure 13.</label><caption><p>Map showing location of material examined for species of <italic><tp:taxon-name>Cratocerus</tp:taxon-name></italic>.</p></caption><graphic xmlns:xlink="http://www.w3.org/1999/xlink" xlink:href="zookeys-416-077-g013.jpg" position="float" orientation="portrait" xlink:type="simple"/></fig></tp:treatment-sec></tp:taxon-treatment>
