# Supplementary material for: Taxonomic review of Cratocerus Dejean, 1829 (Coleoptera, Carabidae) with the description of six new species
Source: Zookeys. 2014 Jun 17;(416):77–112. doi: 10.3897/zookeys.416.6455 (PMC4109511; doi:10.3897/zookeys.416.6455)
Supplement: XML Treatment for Cratocerus tanyae [file zookeys.416.6455-treatment6.xml]

<!DOCTYPE tp:taxon-treatment
  PUBLIC "-//TaxonX//DTD Taxonomic Treatment Publishing DTD v0 20100105//EN" "tax-treatment-NSO.dtd">
<tp:taxon-treatment xmlns:tp="http://www.plazi.org/taxpub"><tp:treatment-meta><kwd-group><label>Taxon classification</label><kwd><named-content content-type="kingdom">Animalia</named-content></kwd><kwd><named-content content-type="order">Coleoptera</named-content></kwd><kwd><named-content content-type="family">Carabidae</named-content></kwd></kwd-group><mixed-citation publication-type="journal"><person-group><name><surname>Grzymala</surname><given-names>Traci L.</given-names></name><name><surname>Will</surname><given-names>Kipling W.</given-names></name></person-group><article-title>Taxonomic review of <italic>Cratocerus</italic> Dejean, 1829 (Coleoptera, Carabidae) with the description of six new species</article-title><source>Zookeys</source><day>17</day><month>6</month><year>2014</year><volume>2014</volume><issue>416</issue><fpage>77</fpage><lpage>112</lpage><pub-id pub-id-type="doi">10.3897/zookeys.416.6455</pub-id></mixed-citation></tp:treatment-meta><tp:nomenclature><tp:taxon-name>
                        <tp:taxon-name-part taxon-name-part-type="genus">Cratocerus</tp:taxon-name-part>
                        <tp:taxon-name-part taxon-name-part-type="species">tanyae</tp:taxon-name-part>
                        <object-id xmlns:xlink="http://www.w3.org/1999/xlink" content-type="zoobank" xlink:type="simple">http://zoobank.org/D830BA01-460D-4E9B-8848-0FF697B94BD4</object-id>
                    </tp:taxon-name><tp:taxon-authority>Grzymala &amp; Will</tp:taxon-authority><tp:taxon-status xmlns:xlink="http://www.w3.org/1999/xlink" xlink:type="simple">sp. n.</tp:taxon-status><xref ref-type="fig" rid="F5">Figs 5</xref><xref ref-type="fig" rid="F9">, 9d</xref><xref ref-type="fig" rid="F10">, 10c</xref><xref ref-type="fig" rid="F11">, 11d</xref></tp:nomenclature><tp:treatment-sec sec-type="Type locality"><title>Type locality.</title><p>Costa Rica, Limon Province, Reserva Biológica Hitoy-Cerere, Sendero Bobocara. Estimated coordinates <named-content xmlns:xlink="http://www.w3.org/1999/xlink" content-type="dwc:verbatimCoordinates" xlink:type="simple">9.67N, 83.03W</named-content>.</p></tp:treatment-sec><tp:treatment-sec sec-type="Type material"><title>Type material.</title><p>HOLOTYPE [male, deposited in INBio] labeled: “COSTA RICA. Prov. Limon Reserva / Biol Hitoy Cerere, Send Bobocara. / 200m. 13 ABR 2000. W. Arana / Mantillo L_N_184700_641200 #56335 // INB0003076608 / INBIOCRI COSTA RICA // U.C. Berkeley / EMEC 207,842”.</p><p><bold>Paratypes.</bold> 19 total; 1 female, labeled: “Sector Cerro Cocori, Finca de E. Rojas, Prov. Limon, COSTA RICA, 150m. SET 1994, E. Rojas, L_N_286000_567500 #3218” (<ext-link xmlns:xlink="http://www.w3.org/1999/xlink" ext-link-type="uri" xlink:href="http://essigdb.berkeley.edu/cgi/eme_query?table=eme&amp;bnhm_id=EMEC207845&amp;one=T&amp;OK2SHOWPRIVATE=" xlink:type="simple">EMEC207845</ext-link>); 1 female, labeled: “COSTA RICA. Prov. Limon, R.B. Hitoy Cerere, A.C.L.A.C. Estac. Hitoy Cerere, Send, Catarata, 200m, 30 SEP 2000. W. Arana, Mantillo con Sopa L_N_184550_643250 #63428” (<ext-link xmlns:xlink="http://www.w3.org/1999/xlink" ext-link-type="uri" xlink:href="http://essigdb.berkeley.edu/cgi/eme_query?table=eme&amp;bnhm_id=EMEC207999&amp;one=T&amp;OK2SHOWPRIVATE=" xlink:type="simple">EMEC207999</ext-link>); 1 male and 1 female, labeled: “Est. Quebrada Bonita, Prov. Punta, COSTA RICA. 50m. Nov 1994 R. Guzman, L N 194500_469850 #3258” (<ext-link xmlns:xlink="http://www.w3.org/1999/xlink" ext-link-type="uri" xlink:href="http://essigdb.berkeley.edu/cgi/eme_query?table=eme&amp;bnhm_id=EMEC207990&amp;one=T&amp;OK2SHOWPRIVATE=" xlink:type="simple">EMEC207990</ext-link>, <ext-link xmlns:xlink="http://www.w3.org/1999/xlink" ext-link-type="uri" xlink:href="http://essigdb.berkeley.edu/cgi/eme_query?table=eme&amp;bnhm_id=EMEC207994&amp;one=T&amp;OK2SHOWPRIVATE=" xlink:type="simple">EMEC207994</ext-link>); 1 male, labeled: “Est. Q. Bonita, Prov. Punta, COSTA RICA. 50m. Jun 1993. R. Guzman, <!--PageBreak-->L N 194500_469850 #2202” (<ext-link xmlns:xlink="http://www.w3.org/1999/xlink" ext-link-type="uri" xlink:href="http://essigdb.berkeley.edu/cgi/eme_query?table=eme&amp;bnhm_id=EMEC207991&amp;one=T&amp;OK2SHOWPRIVATE=" xlink:type="simple">EMEC207991</ext-link>); 1 male and 1 female, labeled: “Est. Queb. Bonita, 50m, Res. Biol. Carara, Prov. Puntarenas, Costa Rica Dic 1992, R. Guzman L_N 194500, 469850” (<ext-link xmlns:xlink="http://www.w3.org/1999/xlink" ext-link-type="uri" xlink:href="http://essigdb.berkeley.edu/cgi/eme_query?table=eme&amp;bnhm_id=EMEC207992&amp;one=T&amp;OK2SHOWPRIVATE=" xlink:type="simple">EMEC207992</ext-link>, <ext-link xmlns:xlink="http://www.w3.org/1999/xlink" ext-link-type="uri" xlink:href="http://essigdb.berkeley.edu/cgi/eme_query?table=eme&amp;bnhm_id=EMEC207993&amp;one=T&amp;OK2SHOWPRIVATE=" xlink:type="simple">EMEC207993</ext-link>); 1 male, labeled: “COS<!--PageBreak-->TA RICA. Prov. Limon, Est. R.B. Hitoy Cerere, La poza de las chichis, 140m. 18-29 JUN 1998. E. Rojas, Tp. Mantillo L_N_184176_643226 #50751” (<ext-link xmlns:xlink="http://www.w3.org/1999/xlink" ext-link-type="uri" xlink:href="http://essigdb.berkeley.edu/cgi/eme_query?table=eme&amp;bnhm_id=EMEC207841&amp;one=T&amp;OK2SHOWPRIVATE=" xlink:type="simple">EMEC207841</ext-link>); 1 female, labeled: “COSTA RICA. Prov. Puntarenas, P.N. Corcovado, Est. Sirena, Send, Espavel, 0-100m, 20 MAR 2001, A. Azofeifa, Mantillo L_S_269900_507750 #64457” (<ext-link xmlns:xlink="http://www.w3.org/1999/xlink" ext-link-type="uri" xlink:href="http://essigdb.berkeley.edu/cgi/eme_query?table=eme&amp;bnhm_id=EMEC207846&amp;one=T&amp;OK2SHOWPRIVATE=" xlink:type="simple">EMEC207846</ext-link>); 1 female, labeled: “COSTA RICA: Prov. Limon. R.B. Hitoy Cerere Send. a Espavel. 200m. 22 ENE 2003. W. Arana. Tp de Mantillo I. N. 184700 644200 #72874” (<ext-link xmlns:xlink="http://www.w3.org/1999/xlink" ext-link-type="uri" xlink:href="http://essigdb.berkeley.edu/cgi/eme_query?table=eme&amp;bnhm_id=EMEC654899&amp;one=T&amp;OK2SHOWPRIVATE=" xlink:type="simple">EMEC654899</ext-link>); 2 males and 1 female, labeled: “COSTA RICA: Puntarenas Reserva Biol. Carana <named-content xmlns:xlink="http://www.w3.org/1999/xlink" content-type="dwc:verbatimCoordinates" xlink:type="simple">09°47'N, 84°36'W</named-content>, 30m 23 July 1985, J. Longino #534-5, ex., leaf litter” (<ext-link xmlns:xlink="http://www.w3.org/1999/xlink" ext-link-type="uri" xlink:href="http://essigdb.berkeley.edu/cgi/eme_query?table=eme&amp;bnhm_id=EMEC207995&amp;one=T&amp;OK2SHOWPRIVATE=" xlink:type="simple">EMEC207995</ext-link>, <ext-link xmlns:xlink="http://www.w3.org/1999/xlink" ext-link-type="uri" xlink:href="http://essigdb.berkeley.edu/cgi/eme_query?table=eme&amp;bnhm_id=EMEC207996&amp;one=T&amp;OK2SHOWPRIVATE=" xlink:type="simple">EMEC207996</ext-link>, <ext-link xmlns:xlink="http://www.w3.org/1999/xlink" ext-link-type="uri" xlink:href="http://essigdb.berkeley.edu/cgi/eme_query?table=eme&amp;bnhm_id=EMEC207997&amp;one=T&amp;OK2SHOWPRIVATE=" xlink:type="simple">EMEC207997</ext-link>); 1 female, labeled: “COSTA RICA. Prov. Limon, Res Biol Hitoy Cerere, Est Hitoy Cerere, Send Bobocara. 300m. 11 FEB 2000. W. Arana Mantillo L_N_184250_641800 #56325” (<ext-link xmlns:xlink="http://www.w3.org/1999/xlink" ext-link-type="uri" xlink:href="http://essigdb.berkeley.edu/cgi/eme_query?table=eme&amp;bnhm_id=EMEC207840&amp;one=T&amp;OK2SHOWPRIVATE=" xlink:type="simple">EMEC207840</ext-link>); 1 female, labeled: “COSTA RICA. Prov. Limon, Central, Reserva Biol Hitoy Cerere, Est Hitoy Cerere. Send Tepezquintle 140m. 9-11 SET 1999. W. Arana Mantillo L_N_184250_643200 #56886” (<ext-link xmlns:xlink="http://www.w3.org/1999/xlink" ext-link-type="uri" xlink:href="http://essigdb.berkeley.edu/cgi/eme_query?table=eme&amp;bnhm_id=EMEC207844&amp;one=T&amp;OK2SHOWPRIVATE=" xlink:type="simple">EMEC207844</ext-link>); 1 female, labeled: “COSTA RICA. Prov. Limon R.B. Hitoy Cerere Sendero Tepezcuintle 0–100m.14 ENE 2003. W. Arana Tp. de Mantillo. I.N. 184200 643200 #72872” (<ext-link xmlns:xlink="http://www.w3.org/1999/xlink" ext-link-type="uri" xlink:href="http://essigdb.berkeley.edu/cgi/eme_query?table=eme&amp;bnhm_id=EMEC654901&amp;one=T&amp;OK2SHOWPRIVATE=" xlink:type="simple">EMEC654901</ext-link>); 1 female, labeled: “GUAT. Isabal Las Escobas 12.XI.1986 M. Sharkey” (<ext-link xmlns:xlink="http://www.w3.org/1999/xlink" ext-link-type="uri" xlink:href="http://essigdb.berkeley.edu/cgi/eme_query?table=eme&amp;bnhm_id=EMEC654885&amp;one=T&amp;OK2SHOWPRIVATE=" xlink:type="simple">EMEC654885</ext-link>); 1 male, labeled: “Ayutla, Guat. VIII-19-1947 B. Malkin” (<ext-link xmlns:xlink="http://www.w3.org/1999/xlink" ext-link-type="uri" xlink:href="http://essigdb.berkeley.edu/cgi/eme_query?table=eme&amp;bnhm_id=EMEC654884&amp;one=T&amp;OK2SHOWPRIVATE=" xlink:type="simple">EMEC654884</ext-link>); 1 male, labeled: “MEX. Chis., Palenque 28.VII.1983, rain forests, S. &amp; J. Peck ultraviolet light” (<ext-link xmlns:xlink="http://www.w3.org/1999/xlink" ext-link-type="uri" xlink:href="http://essigdb.berkeley.edu/cgi/eme_query?table=eme&amp;bnhm_id=EMEC654886&amp;one=T&amp;OK2SHOWPRIVATE=" xlink:type="simple">EMEC654886</ext-link>). All specimens deposited in INBio except <ext-link xmlns:xlink="http://www.w3.org/1999/xlink" ext-link-type="uri" xlink:href="http://essigdb.berkeley.edu/cgi/eme_query?table=eme&amp;bnhm_id=EMEC207991&amp;one=T&amp;OK2SHOWPRIVATE=" xlink:type="simple">EMEC207991</ext-link>, <ext-link xmlns:xlink="http://www.w3.org/1999/xlink" ext-link-type="uri" xlink:href="http://essigdb.berkeley.edu/cgi/eme_query?table=eme&amp;bnhm_id=EMEC207995&amp;one=T&amp;OK2SHOWPRIVATE=" xlink:type="simple">EMEC207995</ext-link>, <ext-link xmlns:xlink="http://www.w3.org/1999/xlink" ext-link-type="uri" xlink:href="http://essigdb.berkeley.edu/cgi/eme_query?table=eme&amp;bnhm_id=EMEC207997&amp;one=T&amp;OK2SHOWPRIVATE=" xlink:type="simple">EMEC207997</ext-link>, <ext-link xmlns:xlink="http://www.w3.org/1999/xlink" ext-link-type="uri" xlink:href="http://essigdb.berkeley.edu/cgi/eme_query?table=eme&amp;bnhm_id=EMEC207844&amp;one=T&amp;OK2SHOWPRIVATE=" xlink:type="simple">EMEC207844</ext-link> deposited in NMNH and <ext-link xmlns:xlink="http://www.w3.org/1999/xlink" ext-link-type="uri" xlink:href="http://essigdb.berkeley.edu/cgi/eme_query?table=eme&amp;bnhm_id=EMEC207995&amp;one=T&amp;OK2SHOWPRIVATE=" xlink:type="simple">EMEC207995</ext-link>, <ext-link xmlns:xlink="http://www.w3.org/1999/xlink" ext-link-type="uri" xlink:href="http://essigdb.berkeley.edu/cgi/eme_query?table=eme&amp;bnhm_id=EMEC207846&amp;one=T&amp;OK2SHOWPRIVATE=" xlink:type="simple">EMEC207846</ext-link> deposited in EMEC.</p></tp:treatment-sec><tp:treatment-sec sec-type="Diagnosis"><title>Diagnosis.</title><p>This species most closely resembles <italic><tp:taxon-name>Cratocerus indupalmensis</tp:taxon-name></italic> and can be distinguished by the smaller size, differently shaped pronotum (<xref ref-type="fig" rid="F9">Fig. 9e, f</xref>), and the differently sized and shaped median lobe of the male genitalia (<xref ref-type="fig" rid="F11">Fig. 11d, e</xref>).</p></tp:treatment-sec><tp:treatment-sec sec-type="Description"><title>Description.</title><p>Size small for the genus, ABL 4.1–4.7 mm, TW 1.8–2.1 mm. <italic>Color</italic>. Head and prothorax brunneopiceous; elytra, abdominal sternites, and mandibles brunneous; legs, antennae, and remaining mouthparts rufotestaceous. <italic>Head</italic>. HL 0.5–0.7 mm, HW 0.6–0.8 mm. One supraorbital seta present over each eye. Apices of mandibles slightly curved, at less than 45 degree angle to mandibular midline. Apical maxillary palpomere length 6 × width at base. Mentum with triangular lateral lobes. <italic>Thorax</italic>. Pronotum (<xref ref-type="fig" rid="F9">Fig. 9d</xref>) with distinct median impression, one distinct basal fovea laterad; one lateral seta located on apicolateral pronotal bead; one posterior seta present on posterior bead and projecting over posterior angle; pronotal anterior margin convex, greatest width just anterad of center; pronotal width 1.3–1.4 × pronotal length. Elytral length 1.3–1.5 × combined elytral width. <italic>Legs</italic>. Protibia with three distinct, stout spines confined to distal half of lateral margin; distance between spines 1 and 2 approximately half of distance between spines 2 and 3 (<xref ref-type="fig" rid="F10">Fig. 10c</xref>). <italic>Genitalia, male</italic>. Median lobe curved sharply, between forty-five and ninety degrees, with respect to basal 1/3, remaining 2/3 with continuing curvature; not expanded apically; length short for genus. Left paramere simply curved (<xref ref-type="fig" rid="F11">Figure 11d</xref>). <italic>Genitalia, female</italic>. Spermatheca with entire length thin, not gradually expanding towards apex, form similar to spermatheca of <italic><tp:taxon-name>Cratocerus kavanaughi</tp:taxon-name></italic> (<xref ref-type="fig" rid="F12">Fig. 12c</xref>), but much longer (2× length) and relatively narrower (1/2× width).</p><fig id="F5" position="float" orientation="portrait"><label>Figure 5.</label><caption><p>Dorsal habitus image of <italic><tp:taxon-name>Cratocerus tanyae</tp:taxon-name></italic> Grzymala &amp; Will, sp. n. Scale bar = 1.0 mm.</p></caption><graphic xmlns:xlink="http://www.w3.org/1999/xlink" xlink:href="zookeys-416-077-g005.jpg" position="float" orientation="portrait" xlink:type="simple"/></fig><!--PageBreak--></tp:treatment-sec><tp:treatment-sec sec-type="Etymology"><title>Etymology.</title><p>This species is named in recognition of Tanya Shahjanian. As an undergraduate student at the University of California, Berkeley, Tanya participated in an insect art and culture project competition and was selected by the panel of judges as the winner with a sculpture piece called “<italic>It's an insect world</italic>”. As a prize this fine species of beetle is named for her.</p></tp:treatment-sec><tp:treatment-sec sec-type="Distribution"><title>Distribution.</title><p>This species is distributed (<xref ref-type="fig" rid="F13">Fig. 13</xref>) from Mexico through the Central American countries of Guatemala and Costa Rica.</p></tp:treatment-sec><tp:treatment-sec sec-type="Ecology"><title>Ecology.</title><p>Specimens have been collected from underneath decaying wood and at ultraviolet light traps from July to November.</p></tp:treatment-sec><tp:treatment-sec><!--Section generated to contain objects referenced in tp:taxon-treatment.--><fig id="F9" position="float" orientation="portrait"><label>Figure 9.</label><caption><p>Pronotal drawings for: <bold>a</bold> <italic><tp:taxon-name>Cratocerus monilicornis</tp:taxon-name></italic> <bold>b</bold> <italic><tp:taxon-name>Cratocerus sulcatus</tp:taxon-name></italic> <bold>c</bold> <italic><tp:taxon-name>Cratocerus sinesetosus</tp:taxon-name></italic> <bold>d</bold> <italic><tp:taxon-name>Cratocerus multisetosus</tp:taxon-name></italic> <bold>e</bold> <italic><tp:taxon-name>Cratocerus tanyae</tp:taxon-name></italic> <bold>f</bold> <italic><tp:taxon-name>Cratocerus indupalmensis</tp:taxon-name></italic> <bold>g</bold> <italic><tp:taxon-name>Cratocerus kavanaughi</tp:taxon-name></italic> and <bold>h</bold> <italic><tp:taxon-name>Cratocerus culpepperi</tp:taxon-name></italic>. Scale bars = 0.5 mm.</p></caption><graphic xmlns:xlink="http://www.w3.org/1999/xlink" xlink:href="zookeys-416-077-g009.jpg" position="float" orientation="portrait" xlink:type="simple"/></fig><fig id="F10" position="float" orientation="portrait"><label>Figure 10.</label><caption><p>Scanning electron micrographs of left protibia for: <bold>a</bold> <italic><tp:taxon-name>Cratocerus sinesetosus</tp:taxon-name></italic> <bold>b</bold> <italic><tp:taxon-name>Cratocerus multisetosus</tp:taxon-name></italic> <bold>c</bold> <italic><tp:taxon-name>Cratocerus tanyae</tp:taxon-name></italic> <bold>d</bold> <italic><tp:taxon-name>Cratocerus indupalmensis</tp:taxon-name></italic> <bold>e</bold> <italic><tp:taxon-name>Cratocerus kavanaughi</tp:taxon-name></italic> <bold>f</bold> <italic><tp:taxon-name>Cratocerus culpepperi</tp:taxon-name></italic>. Arrows point to distinct, stout spines referred to in text. Scale bars = 100 µm.</p></caption><graphic xmlns:xlink="http://www.w3.org/1999/xlink" xlink:href="zookeys-416-077-g010.jpg" position="float" orientation="portrait" xlink:type="simple"/></fig><fig id="F11" position="float" orientation="portrait"><label>Figure 11.</label><caption><p>Male genitalia, left lateral view of the median lobe and left paramere for: <bold>a</bold> <italic><tp:taxon-name>Cratocerus sinesetosus</tp:taxon-name></italic> <bold>b</bold> <italic><tp:taxon-name>Cratocerus multisetosus</tp:taxon-name></italic> <bold>c</bold> <italic><tp:taxon-name>Cratocerus monilicornis</tp:taxon-name></italic>; <bold>d</bold> <italic><tp:taxon-name>Cratocerus tanyae</tp:taxon-name></italic> <bold>e</bold> <italic><tp:taxon-name>Cratocerus indupalmensis</tp:taxon-name></italic> <bold>f</bold> <italic><tp:taxon-name>Cratocerus kavanaughi</tp:taxon-name></italic> <bold>g</bold> <italic><tp:taxon-name>Cratocerus culpepperi</tp:taxon-name></italic>. Scale bar = 0.5 mm.</p></caption><graphic xmlns:xlink="http://www.w3.org/1999/xlink" xlink:href="zookeys-416-077-g011.jpg" position="float" orientation="portrait" xlink:type="simple"/></fig><fig id="F12" position="float" orientation="portrait"><label>Figure 12.</label><caption><p>Ventral view of anterior portion of female reproductive tract. <bold>a</bold> <italic><tp:taxon-name>Cratocerus sinesetosus</tp:taxon-name></italic> <bold>b</bold> <italic><tp:taxon-name>Cratocerus culpepperi</tp:taxon-name></italic> and <bold>c</bold> <italic><tp:taxon-name>Cratocerus kavanaughi</tp:taxon-name></italic>. Abbreviations: bc, bursa copulatrix; co, common oviduct; sp, spermatheca. Scale bar = 0.25 mm.</p></caption><graphic xmlns:xlink="http://www.w3.org/1999/xlink" xlink:href="zookeys-416-077-g012.jpg" position="float" orientation="portrait" xlink:type="simple"/></fig><fig id="F13" position="float" orientation="portrait"><label>Figure 13.</label><caption><p>Map showing location of material examined for species of <italic><tp:taxon-name>Cratocerus</tp:taxon-name></italic>.</p></caption><graphic xmlns:xlink="http://www.w3.org/1999/xlink" xlink:href="zookeys-416-077-g013.jpg" position="float" orientation="portrait" xlink:type="simple"/></fig></tp:treatment-sec></tp:taxon-treatment>
