# Supplementary material for: Taxonomic review of Cratocerus Dejean, 1829 (Coleoptera, Carabidae) with the description of six new species
Source: Zookeys. 2014 Jun 17;(416):77–112. doi: 10.3897/zookeys.416.6455 (PMC4109511; doi:10.3897/zookeys.416.6455)
Supplement: XML Treatment for Cratocerus indupalmensis [file zookeys.416.6455-treatment7.xml]

<!DOCTYPE tp:taxon-treatment
  PUBLIC "-//TaxonX//DTD Taxonomic Treatment Publishing DTD v0 20100105//EN" "tax-treatment-NSO.dtd">
<tp:taxon-treatment xmlns:tp="http://www.plazi.org/taxpub"><tp:treatment-meta><kwd-group><label>Taxon classification</label><kwd><named-content content-type="kingdom">Animalia</named-content></kwd><kwd><named-content content-type="order">Coleoptera</named-content></kwd><kwd><named-content content-type="family">Carabidae</named-content></kwd></kwd-group><mixed-citation publication-type="journal"><person-group><name><surname>Grzymala</surname><given-names>Traci L.</given-names></name><name><surname>Will</surname><given-names>Kipling W.</given-names></name></person-group><article-title>Taxonomic review of <italic>Cratocerus</italic> Dejean, 1829 (Coleoptera, Carabidae) with the description of six new species</article-title><source>Zookeys</source><day>17</day><month>6</month><year>2014</year><volume>2014</volume><issue>416</issue><fpage>77</fpage><lpage>112</lpage><pub-id pub-id-type="doi">10.3897/zookeys.416.6455</pub-id></mixed-citation></tp:treatment-meta><tp:nomenclature><tp:taxon-name>
                        <tp:taxon-name-part taxon-name-part-type="genus">Cratocerus</tp:taxon-name-part>
                        <tp:taxon-name-part taxon-name-part-type="species">indupalmensis</tp:taxon-name-part>
                        <object-id xmlns:xlink="http://www.w3.org/1999/xlink" content-type="zoobank" xlink:type="simple">http://zoobank.org/BFD57836-FE56-474C-9A96-C47A6075D3E3</object-id>
                    </tp:taxon-name><tp:taxon-authority>Grzymala &amp; Will</tp:taxon-authority><tp:taxon-status xmlns:xlink="http://www.w3.org/1999/xlink" xlink:type="simple">sp. n.</tp:taxon-status><xref ref-type="fig" rid="F6">Figs 6</xref><xref ref-type="fig" rid="F9">, 9f</xref><xref ref-type="fig" rid="F10">, 10d</xref><xref ref-type="fig" rid="F11">, 11e</xref></tp:nomenclature><tp:treatment-sec sec-type="Type locality"><title>Type locality.</title><p>Costa Rica, Puntarenas Province, Canton de Osa, Peninsula de Osa, Rancho Quemado. Estimated coordinates <named-content xmlns:xlink="http://www.w3.org/1999/xlink" content-type="dwc:verbatimCoordinates" xlink:type="simple">8.70N, 83.55W</named-content>.</p></tp:treatment-sec><tp:treatment-sec sec-type="Type material"><title>Type material.</title><p>HOLOTYPE [male, deposited in INBio] labeled: “Rancho Quemado, Penin- / sula de Osa, 200m. Prov, / Punt., COSTA RICA, / F. Quesada, Dic 1991, / L_S_292500, 511000 // COSTA RICA INBIO / CRI000 / 539764 // <italic><tp:taxon-name>Cratocerus</tp:taxon-name></italic> / <italic>parallelus</italic> // U.C. Berkeley / EMEC 207,998”.</p><p><bold>Paratypes.</bold> 36 total. 1 male, labeled: “COSTA RICA: Limon Reventazon, Hamburg Farm 25:10:35 leg. F. Nevermann FM(HD)#35-10 in decaying wood Field Mus. Nat. Hist. 1966 A Bierig Colln. Acc. Z- 13812” (<ext-link xmlns:xlink="http://www.w3.org/1999/xlink" ext-link-type="uri" xlink:href="http://essigdb.berkeley.edu/cgi/eme_query?table=eme&amp;bnhm_id=EMEC207843&amp;one=T&amp;OK2SHOWPRIVATE=" xlink:type="simple">EMEC207843</ext-link>); 1 male and 1 female, labeled: “PANAMA. Barro Colorado Island 6-8 Dec. 1971 beneath loose bark-stump T.L. and L.J. Erwin Collectors” (<ext-link xmlns:xlink="http://www.w3.org/1999/xlink" ext-link-type="uri" xlink:href="http://essigdb.berkeley.edu/cgi/eme_query?table=eme&amp;bnhm_id=EMEC654888&amp;one=T&amp;OK2SHOWPRIVATE=" xlink:type="simple">EMEC654888</ext-link>, EEMC654887); 1 female, labeled: “EL SALVADOR Vol. Conchagua 27–29 May 1958 OL Cartwright” (<ext-link xmlns:xlink="http://www.w3.org/1999/xlink" ext-link-type="uri" xlink:href="http://essigdb.berkeley.edu/cgi/eme_query?table=eme&amp;bnhm_id=EMEC654893&amp;one=T&amp;OK2SHOWPRIVATE=" xlink:type="simple">EMEC654893</ext-link>); 1 male, labeled: “BELIZE: Toledo Dist. Blue Creek Village 18 June, 1981 W.E. Steiner Earthwatch Belize Expedition 1981 D.H. Messersmith W.E. Steiner, et. al” (<ext-link xmlns:xlink="http://www.w3.org/1999/xlink" ext-link-type="uri" xlink:href="http://essigdb.berkeley.edu/cgi/eme_query?table=eme&amp;bnhm_id=EMEC654890&amp;one=T&amp;OK2SHOWPRIVATE=" xlink:type="simple">EMEC654890</ext-link>); 1 male, labeled: “Tejupilco, Mex. Temescaltepec ca. 4000ft. 1933 B.M. 1959-100. H.E. Hinton R.L. Usinger Collectors” (<ext-link xmlns:xlink="http://www.w3.org/1999/xlink" ext-link-type="uri" xlink:href="http://essigdb.berkeley.edu/cgi/eme_query?table=eme&amp;bnhm_id=EMEC654891&amp;one=T&amp;OK2SHOWPRIVATE=" xlink:type="simple">EMEC654891</ext-link>); 1 female, labeled: “Mixco, Guat May, 1924 WM Mann” (<ext-link xmlns:xlink="http://www.w3.org/1999/xlink" ext-link-type="uri" xlink:href="http://essigdb.berkeley.edu/cgi/eme_query?table=eme&amp;bnhm_id=EMEC654895&amp;one=T&amp;OK2SHOWPRIVATE=" xlink:type="simple">EMEC654895</ext-link>); 1 female, labeled: “Toledo Dist. Brit. Hond. 10/15 ‘06 Peck F.C. Bowditch Coll.” (<ext-link xmlns:xlink="http://www.w3.org/1999/xlink" ext-link-type="uri" xlink:href="http://essigdb.berkeley.edu/cgi/eme_query?table=eme&amp;bnhm_id=EMEC654894&amp;one=T&amp;OK2SHOWPRIVATE=" xlink:type="simple">EMEC654894</ext-link>); 1 male, labeled: “ECUADOR: NAPO Cabanas / Alinahui, 11km E Pto. Misahualli 425m, 2 June 1993 <named-content xmlns:xlink="http://www.w3.org/1999/xlink" content-type="dwc:verbatimCoordinates" xlink:type="simple">01°04'00"S, 077°36'00"W</named-content>, Erwin/Servat Under bark of old, dry, fallen tree, in forest south of Tena- Ahuano Rd. Lot 473” (<ext-link xmlns:xlink="http://www.w3.org/1999/xlink" ext-link-type="uri" xlink:href="http://essigdb.berkeley.edu/cgi/eme_query?table=eme&amp;bnhm_id=EMEC207854&amp;one=T&amp;OK2SHOWPRIVATE=" xlink:type="simple">EMEC207854</ext-link>); 2 males, labeled: “PERU: MADRE DE DIOS Tambopata Res. Zone, 290m 26 Feb 1982 T.L. Erwin <named-content xmlns:xlink="http://www.w3.org/1999/xlink" content-type="dwc:verbatimCoordinates" xlink:type="simple">12°50'S, 069°17'W</named-content>, Under bark on rotten tree” (<ext-link xmlns:xlink="http://www.w3.org/1999/xlink" ext-link-type="uri" xlink:href="http://essigdb.berkeley.edu/cgi/eme_query?table=eme&amp;bnhm_id=EMEC207847&amp;one=T&amp;OK2SHOWPRIVATE=" xlink:type="simple">EMEC207847</ext-link>, <ext-link xmlns:xlink="http://www.w3.org/1999/xlink" ext-link-type="uri" xlink:href="http://essigdb.berkeley.edu/cgi/eme_query?table=eme&amp;bnhm_id=EMEC207848&amp;one=T&amp;OK2SHOWPRIVATE=" xlink:type="simple">EMEC207848</ext-link>); 1 male and 1 female, labeled: “PERU: MADRE DE DIOS Pakitza 12Oct90 T.L. Erwin &amp; M.G. Pogue Colls <named-content xmlns:xlink="http://www.w3.org/1999/xlink" content-type="dwc:verbatimCoordinates" xlink:type="simple">12°07'S, 70°58'W</named-content>, Under bark Radial 3, St. 45” (<ext-link xmlns:xlink="http://www.w3.org/1999/xlink" ext-link-type="uri" xlink:href="http://essigdb.berkeley.edu/cgi/eme_query?table=eme&amp;bnhm_id=EMEC207849&amp;one=T&amp;OK2SHOWPRIVATE=" xlink:type="simple">EMEC207849</ext-link>, <ext-link xmlns:xlink="http://www.w3.org/1999/xlink" ext-link-type="uri" xlink:href="http://essigdb.berkeley.edu/cgi/eme_query?table=eme&amp;bnhm_id=EMEC207850&amp;one=T&amp;OK2SHOWPRIVATE=" xlink:type="simple">EMEC207850</ext-link>); 1 male, labeled: “ PERU Dpto. Loreto 1 km SW Boca del Rio Samiria <named-content xmlns:xlink="http://www.w3.org/1999/xlink" content-type="dwc:verbatimCoordinates" xlink:type="simple">04°40'29"S, 74°18'55"W</named-content>, 130m. under bark 15.VIII.1991 05-91 T.L. ERWIN PERU EXP. Res. Pacaya- Samiria G.E. Ball &amp; D. Shpeley col<!--PageBreak--><!--PageBreak-->lectors 1991” (<ext-link xmlns:xlink="http://www.w3.org/1999/xlink" ext-link-type="uri" xlink:href="http://essigdb.berkeley.edu/cgi/eme_query?table=eme&amp;bnhm_id=EMEC207852&amp;one=T&amp;OK2SHOWPRIVATE=" xlink:type="simple">EMEC207852</ext-link>); 1 female, labeled: “PERU: LORETO, Cocha Shinguito 27 May 90, <named-content xmlns:xlink="http://www.w3.org/1999/xlink" content-type="dwc:verbatimCoordinates" xlink:type="simple">74°45'W, 05°08'S</named-content>, Erwin et al colls TShs/1; under bark of rotten branch” (<ext-link xmlns:xlink="http://www.w3.org/1999/xlink" ext-link-type="uri" xlink:href="http://essigdb.berkeley.edu/cgi/eme_query?table=eme&amp;bnhm_id=EMEC207853&amp;one=T&amp;OK2SHOWPRIVATE=" xlink:type="simple">EMEC207853</ext-link>); 1 female, labeled: “PERU LORETO 1 km SW Boca del Rio Samiria Vigilante Post No. 1 130m 15 Aug 1991 <named-content xmlns:xlink="http://www.w3.org/1999/xlink" content-type="dwc:verbatimCoordinates" xlink:type="simple">04°40.5'S, 74°18.9'W</named-content>, Under bark and on logs in restringa forest off Tr. Norte Lot 12 T.L. Erwin” (<ext-link xmlns:xlink="http://www.w3.org/1999/xlink" ext-link-type="uri" xlink:href="http://essigdb.berkeley.edu/cgi/eme_query?table=eme&amp;bnhm_id=EMEC654889&amp;one=T&amp;OK2SHOWPRIVATE=" xlink:type="simple">EMEC654889</ext-link>); 1 female, labeled: “FRENCH GUYANA: Region de Saul, Commune de Saul, Belvedere de Saul <named-content xmlns:xlink="http://www.w3.org/1999/xlink" content-type="dwc:verbatimCoordinates" xlink:type="simple">3.6223N, 53.2159W</named-content>, 283-325 meters 24 Jan. 2011, flight intercept trap, VPV S. Brule, P.H. Dalens &amp; E. Poirier” (<ext-link xmlns:xlink="http://www.w3.org/1999/xlink" ext-link-type="uri" xlink:href="http://essigdb.berkeley.edu/cgi/eme_query?table=eme&amp;bnhm_id=EMEC654892&amp;one=T&amp;OK2SHOWPRIVATE=" xlink:type="simple">EMEC654892</ext-link>); 2 males, labeled: “Brasilien Nova Teutonia 27°11 B 52°23 L Fritz Plaumann IX 1948 19” (<ext-link xmlns:xlink="http://www.w3.org/1999/xlink" ext-link-type="uri" xlink:href="http://essigdb.berkeley.edu/cgi/eme_query?table=eme&amp;bnhm_id=EMEC207855&amp;one=T&amp;OK2SHOWPRIVATE=" xlink:type="simple">EMEC207855</ext-link>, <ext-link xmlns:xlink="http://www.w3.org/1999/xlink" ext-link-type="uri" xlink:href="http://essigdb.berkeley.edu/cgi/eme_query?table=eme&amp;bnhm_id=EMEC207856&amp;one=T&amp;OK2SHOWPRIVATE=" xlink:type="simple">EMEC207856</ext-link>); 1 female, labeled: “S. Paulo d’Olivenca Amazones M de Mathan Cratocerus vois bronilinni Chd” (<ext-link xmlns:xlink="http://www.w3.org/1999/xlink" ext-link-type="uri" xlink:href="http://essigdb.berkeley.edu/cgi/eme_query?table=eme&amp;bnhm_id=EMEC207857&amp;one=T&amp;OK2SHOWPRIVATE=" xlink:type="simple">EMEC207857</ext-link>); 1 female, labeled: “Rio Jan. Sulcatus Chaud Bates coll” (<ext-link xmlns:xlink="http://www.w3.org/1999/xlink" ext-link-type="uri" xlink:href="http://essigdb.berkeley.edu/cgi/eme_query?table=eme&amp;bnhm_id=EMEC207858&amp;one=T&amp;OK2SHOWPRIVATE=" xlink:type="simple">EMEC207858</ext-link>); 9 males and 6 females, labeled: “Colombia / San Alberto / Indupalma / Dro Cesar / IX-X-XI-1968” (<ext-link xmlns:xlink="http://www.w3.org/1999/xlink" ext-link-type="uri" xlink:href="http://essigdb.berkeley.edu/cgi/eme_query?table=eme&amp;bnhm_id=EMEC207864&amp;one=T&amp;OK2SHOWPRIVATE=" xlink:type="simple">EMEC207864</ext-link>, <ext-link xmlns:xlink="http://www.w3.org/1999/xlink" ext-link-type="uri" xlink:href="http://essigdb.berkeley.edu/cgi/eme_query?table=eme&amp;bnhm_id=EMEC207861&amp;one=T&amp;OK2SHOWPRIVATE=" xlink:type="simple">EMEC207861</ext-link>, <ext-link xmlns:xlink="http://www.w3.org/1999/xlink" ext-link-type="uri" xlink:href="http://essigdb.berkeley.edu/cgi/eme_query?table=eme&amp;bnhm_id=EMEC207863&amp;one=T&amp;OK2SHOWPRIVATE=" xlink:type="simple">EMEC207863</ext-link>, <ext-link xmlns:xlink="http://www.w3.org/1999/xlink" ext-link-type="uri" xlink:href="http://essigdb.berkeley.edu/cgi/eme_query?table=eme&amp;bnhm_id=EMEC207866&amp;one=T&amp;OK2SHOWPRIVATE=" xlink:type="simple">EMEC207866</ext-link>, <ext-link xmlns:xlink="http://www.w3.org/1999/xlink" ext-link-type="uri" xlink:href="http://essigdb.berkeley.edu/cgi/eme_query?table=eme&amp;bnhm_id=EMEC207867&amp;one=T&amp;OK2SHOWPRIVATE=" xlink:type="simple">EMEC207867</ext-link>, <ext-link xmlns:xlink="http://www.w3.org/1999/xlink" ext-link-type="uri" xlink:href="http://essigdb.berkeley.edu/cgi/eme_query?table=eme&amp;bnhm_id=EMEC207870&amp;one=T&amp;OK2SHOWPRIVATE=" xlink:type="simple">EMEC207870</ext-link>, <ext-link xmlns:xlink="http://www.w3.org/1999/xlink" ext-link-type="uri" xlink:href="http://essigdb.berkeley.edu/cgi/eme_query?table=eme&amp;bnhm_id=EMEC207871&amp;one=T&amp;OK2SHOWPRIVATE=" xlink:type="simple">EMEC207871</ext-link>, <ext-link xmlns:xlink="http://www.w3.org/1999/xlink" ext-link-type="uri" xlink:href="http://essigdb.berkeley.edu/cgi/eme_query?table=eme&amp;bnhm_id=EMEC207872&amp;one=T&amp;OK2SHOWPRIVATE=" xlink:type="simple">EMEC207872</ext-link>, <ext-link xmlns:xlink="http://www.w3.org/1999/xlink" ext-link-type="uri" xlink:href="http://essigdb.berkeley.edu/cgi/eme_query?table=eme&amp;bnhm_id=EMEC207874&amp;one=T&amp;OK2SHOWPRIVATE=" xlink:type="simple">EMEC207874</ext-link>, <ext-link xmlns:xlink="http://www.w3.org/1999/xlink" ext-link-type="uri" xlink:href="http://essigdb.berkeley.edu/cgi/eme_query?table=eme&amp;bnhm_id=EMEC207869&amp;one=T&amp;OK2SHOWPRIVATE=" xlink:type="simple">EMEC207869</ext-link>, <ext-link xmlns:xlink="http://www.w3.org/1999/xlink" ext-link-type="uri" xlink:href="http://essigdb.berkeley.edu/cgi/eme_query?table=eme&amp;bnhm_id=EMEC207860&amp;one=T&amp;OK2SHOWPRIVATE=" xlink:type="simple">EMEC207860</ext-link>, <ext-link xmlns:xlink="http://www.w3.org/1999/xlink" ext-link-type="uri" xlink:href="http://essigdb.berkeley.edu/cgi/eme_query?table=eme&amp;bnhm_id=EMEC207862&amp;one=T&amp;OK2SHOWPRIVATE=" xlink:type="simple">EMEC207862</ext-link>, <ext-link xmlns:xlink="http://www.w3.org/1999/xlink" ext-link-type="uri" xlink:href="http://essigdb.berkeley.edu/cgi/eme_query?table=eme&amp;bnhm_id=EMEC207865&amp;one=T&amp;OK2SHOWPRIVATE=" xlink:type="simple">EMEC207865</ext-link>, <ext-link xmlns:xlink="http://www.w3.org/1999/xlink" ext-link-type="uri" xlink:href="http://essigdb.berkeley.edu/cgi/eme_query?table=eme&amp;bnhm_id=EMEC207868&amp;one=T&amp;OK2SHOWPRIVATE=" xlink:type="simple">EMEC207868</ext-link>, <ext-link xmlns:xlink="http://www.w3.org/1999/xlink" ext-link-type="uri" xlink:href="http://essigdb.berkeley.edu/cgi/eme_query?table=eme&amp;bnhm_id=EMEC207873&amp;one=T&amp;OK2SHOWPRIVATE=" xlink:type="simple">EMEC207873</ext-link>). Specimens with unique identifier label <ext-link xmlns:xlink="http://www.w3.org/1999/xlink" ext-link-type="uri" xlink:href="http://essigdb.berkeley.edu/cgi/eme_query?table=eme&amp;bnhm_id=EMEC207855&amp;one=T&amp;OK2SHOWPRIVATE=" xlink:type="simple">EMEC207855</ext-link>, <ext-link xmlns:xlink="http://www.w3.org/1999/xlink" ext-link-type="uri" xlink:href="http://essigdb.berkeley.edu/cgi/eme_query?table=eme&amp;bnhm_id=EMEC207856&amp;one=T&amp;OK2SHOWPRIVATE=" xlink:type="simple">EMEC207856</ext-link>, <ext-link xmlns:xlink="http://www.w3.org/1999/xlink" ext-link-type="uri" xlink:href="http://essigdb.berkeley.edu/cgi/eme_query?table=eme&amp;bnhm_id=EMEC207857&amp;one=T&amp;OK2SHOWPRIVATE=" xlink:type="simple">EMEC207857</ext-link>, <ext-link xmlns:xlink="http://www.w3.org/1999/xlink" ext-link-type="uri" xlink:href="http://essigdb.berkeley.edu/cgi/eme_query?table=eme&amp;bnhm_id=EMEC207858&amp;one=T&amp;OK2SHOWPRIVATE=" xlink:type="simple">EMEC207858</ext-link>, <ext-link xmlns:xlink="http://www.w3.org/1999/xlink" ext-link-type="uri" xlink:href="http://essigdb.berkeley.edu/cgi/eme_query?table=eme&amp;bnhm_id=EMEC207864&amp;one=T&amp;OK2SHOWPRIVATE=" xlink:type="simple">EMEC207864</ext-link>, <ext-link xmlns:xlink="http://www.w3.org/1999/xlink" ext-link-type="uri" xlink:href="http://essigdb.berkeley.edu/cgi/eme_query?table=eme&amp;bnhm_id=EMEC207861&amp;one=T&amp;OK2SHOWPRIVATE=" xlink:type="simple">EMEC207861</ext-link>, <ext-link xmlns:xlink="http://www.w3.org/1999/xlink" ext-link-type="uri" xlink:href="http://essigdb.berkeley.edu/cgi/eme_query?table=eme&amp;bnhm_id=EMEC207863&amp;one=T&amp;OK2SHOWPRIVATE=" xlink:type="simple">EMEC207863</ext-link>, <ext-link xmlns:xlink="http://www.w3.org/1999/xlink" ext-link-type="uri" xlink:href="http://essigdb.berkeley.edu/cgi/eme_query?table=eme&amp;bnhm_id=EMEC207866&amp;one=T&amp;OK2SHOWPRIVATE=" xlink:type="simple">EMEC207866</ext-link>, <ext-link xmlns:xlink="http://www.w3.org/1999/xlink" ext-link-type="uri" xlink:href="http://essigdb.berkeley.edu/cgi/eme_query?table=eme&amp;bnhm_id=EMEC207867&amp;one=T&amp;OK2SHOWPRIVATE=" xlink:type="simple">EMEC207867</ext-link>, <ext-link xmlns:xlink="http://www.w3.org/1999/xlink" ext-link-type="uri" xlink:href="http://essigdb.berkeley.edu/cgi/eme_query?table=eme&amp;bnhm_id=EMEC207870&amp;one=T&amp;OK2SHOWPRIVATE=" xlink:type="simple">EMEC207870</ext-link>, <ext-link xmlns:xlink="http://www.w3.org/1999/xlink" ext-link-type="uri" xlink:href="http://essigdb.berkeley.edu/cgi/eme_query?table=eme&amp;bnhm_id=EMEC207871&amp;one=T&amp;OK2SHOWPRIVATE=" xlink:type="simple">EMEC207871</ext-link>, <ext-link xmlns:xlink="http://www.w3.org/1999/xlink" ext-link-type="uri" xlink:href="http://essigdb.berkeley.edu/cgi/eme_query?table=eme&amp;bnhm_id=EMEC207872&amp;one=T&amp;OK2SHOWPRIVATE=" xlink:type="simple">EMEC207872</ext-link>, <ext-link xmlns:xlink="http://www.w3.org/1999/xlink" ext-link-type="uri" xlink:href="http://essigdb.berkeley.edu/cgi/eme_query?table=eme&amp;bnhm_id=EMEC207874&amp;one=T&amp;OK2SHOWPRIVATE=" xlink:type="simple">EMEC207874</ext-link>, <ext-link xmlns:xlink="http://www.w3.org/1999/xlink" ext-link-type="uri" xlink:href="http://essigdb.berkeley.edu/cgi/eme_query?table=eme&amp;bnhm_id=EMEC207869&amp;one=T&amp;OK2SHOWPRIVATE=" xlink:type="simple">EMEC207869</ext-link>, <ext-link xmlns:xlink="http://www.w3.org/1999/xlink" ext-link-type="uri" xlink:href="http://essigdb.berkeley.edu/cgi/eme_query?table=eme&amp;bnhm_id=EMEC207860&amp;one=T&amp;OK2SHOWPRIVATE=" xlink:type="simple">EMEC207860</ext-link>, <ext-link xmlns:xlink="http://www.w3.org/1999/xlink" ext-link-type="uri" xlink:href="http://essigdb.berkeley.edu/cgi/eme_query?table=eme&amp;bnhm_id=EMEC207862&amp;one=T&amp;OK2SHOWPRIVATE=" xlink:type="simple">EMEC207862</ext-link>, <ext-link xmlns:xlink="http://www.w3.org/1999/xlink" ext-link-type="uri" xlink:href="http://essigdb.berkeley.edu/cgi/eme_query?table=eme&amp;bnhm_id=EMEC207865&amp;one=T&amp;OK2SHOWPRIVATE=" xlink:type="simple">EMEC207865</ext-link>, <ext-link xmlns:xlink="http://www.w3.org/1999/xlink" ext-link-type="uri" xlink:href="http://essigdb.berkeley.edu/cgi/eme_query?table=eme&amp;bnhm_id=EMEC207868&amp;one=T&amp;OK2SHOWPRIVATE=" xlink:type="simple">EMEC207868</ext-link>, <ext-link xmlns:xlink="http://www.w3.org/1999/xlink" ext-link-type="uri" xlink:href="http://essigdb.berkeley.edu/cgi/eme_query?table=eme&amp;bnhm_id=EMEC207873&amp;one=T&amp;OK2SHOWPRIVATE=" xlink:type="simple">EMEC207873</ext-link> deposited in MNHN. All remaining specimens deposited in NMNH except <ext-link xmlns:xlink="http://www.w3.org/1999/xlink" ext-link-type="uri" xlink:href="http://essigdb.berkeley.edu/cgi/eme_query?table=eme&amp;bnhm_id=EMEC207847&amp;one=T&amp;OK2SHOWPRIVATE=" xlink:type="simple">EMEC207847</ext-link> deposited in UNMSM, <ext-link xmlns:xlink="http://www.w3.org/1999/xlink" ext-link-type="uri" xlink:href="http://essigdb.berkeley.edu/cgi/eme_query?table=eme&amp;bnhm_id=EMEC207852&amp;one=T&amp;OK2SHOWPRIVATE=" xlink:type="simple">EMEC207852</ext-link> deposited in University of Alberta Entomology Collection (UASM), and <ext-link xmlns:xlink="http://www.w3.org/1999/xlink" ext-link-type="uri" xlink:href="http://essigdb.berkeley.edu/cgi/eme_query?table=eme&amp;bnhm_id=EMEC207848&amp;one=T&amp;OK2SHOWPRIVATE=" xlink:type="simple">EMEC207848</ext-link>, <ext-link xmlns:xlink="http://www.w3.org/1999/xlink" ext-link-type="uri" xlink:href="http://essigdb.berkeley.edu/cgi/eme_query?table=eme&amp;bnhm_id=EMEC207853&amp;one=T&amp;OK2SHOWPRIVATE=" xlink:type="simple">EMEC207853</ext-link> deposited in EMEC.</p></tp:treatment-sec><tp:treatment-sec sec-type="Diagnosis"><title>Diagnosis.</title><p>This species is most easily confused with <italic><tp:taxon-name>Cratocerus tanyae</tp:taxon-name></italic> and can generally be separated by its slightly larger overall body size and the differently shaped pronotum (<xref ref-type="fig" rid="F9">Fig. 9e, f</xref>). The size and shape of the median lobe of the male genitalia distinctly diagnose these two species (<xref ref-type="fig" rid="F11">Fig. 11d, e</xref>).</p></tp:treatment-sec><tp:treatment-sec sec-type="Description"><title>Description.</title><p>Size average for the genus, ABL 4.8–5.5 mm, TW 1.8–2.4 mm. <!--PageBreak--><italic>Color</italic>. Head and prothorax brunneopiceous; elytra and abdominal sternites brunneous; legs, antennae, and mouthparts rufotestaceous. <italic>Head</italic>. HL 0.7–0.9 mm, HW 0.7–0.8 mm. One supraorbital seta present over each eye. Apices of mandibles slightly curved, at less than 45 degree angle to mandibular midline. Apical maxillary palpomere length 6 × width at base. Mentum with triangular lateral lobes. <italic>Thorax</italic>. Pronotum (<xref ref-type="fig" rid="F9">Fig. 9f</xref>) with distinct median impression, one distinct basal fovea laterad; one lateral seta located on apicolateral pronotal bead; one posterior seta present on posterior bead and projecting over posterior angle; pronotal anterior margin convex, greatest width anterad of center; pronotal width 1.2–1.3 × pronotal length. Elytral length 1.5–1.7 × combined elytral width. <italic>Legs</italic>. Protibia with three distinct, stout spines confined to distal half of lateral margin; distance between spines 1 and 2 equidistant to distance between spines 2 and 3; one additional smaller spine laterad to spine 1 and one additional smaller spine anterad to spine 1, both only slightly visible with magnification of 125×, clearly visualized with scanning electron microscopy (<xref ref-type="fig" rid="F10">Fig. 10d</xref>). <italic>Genitalia, male</italic>. Median lobe curved sharply, between forty-five and ninety degrees with respect to basal 1/3, remaining 2/3 with continuing curvature; very slight apical expansion; length average for the genus. Left paramere simply curved (<xref ref-type="fig" rid="F11">Figure 11e</xref>). <italic>Genitalia, female</italic>. Spermatheca extremely thin, filamentous, form similar to spermatheca of <italic><tp:taxon-name>Cratocerus kavanaughi</tp:taxon-name></italic> (<xref ref-type="fig" rid="F12">Fig. 12c</xref>), but much longer (2× length) and relatively narrower (1/2× width).</p><fig id="F6" position="float" orientation="portrait"><label>Figure 6.</label><caption><p>Dorsal habitus image of <italic><tp:taxon-name>Cratocerus indupalmensis</tp:taxon-name></italic> Grzymala &amp; Will, sp. n. Scale bar = 1.0 mm.</p></caption><graphic xmlns:xlink="http://www.w3.org/1999/xlink" xlink:href="zookeys-416-077-g006.jpg" position="float" orientation="portrait" xlink:type="simple"/></fig></tp:treatment-sec><tp:treatment-sec sec-type="Etymology"><title>Etymology.</title><p>The specific epithet refers to a series of specimens bearing locality labels specifying “Indupalma”. This series represent the specimens that were first recognized as constituting part of this quite variable new species of <italic><tp:taxon-name>Cratocerus</tp:taxon-name></italic>. <italic><tp:taxon-name>Indupalma</tp:taxon-name></italic> is treated as an adjective.</p></tp:treatment-sec><tp:treatment-sec sec-type="Distribution"><title>Distribution.</title><p>This widespread species (<xref ref-type="fig" rid="F13">Fig. 13</xref>) has been collected in Belize, Brazil, Colombia, Costa Rica, Ecuador, El Salvador, French Guiana, Guatemala, Mexico, Panama, and Peru.</p></tp:treatment-sec><tp:treatment-sec sec-type="Ecology"><title>Ecology.</title><p>This species has been collected under the bark of rotting, fallen trees.</p></tp:treatment-sec><tp:treatment-sec><!--Section generated to contain objects referenced in tp:taxon-treatment.--><fig id="F9" position="float" orientation="portrait"><label>Figure 9.</label><caption><p>Pronotal drawings for: <bold>a</bold> <italic><tp:taxon-name>Cratocerus monilicornis</tp:taxon-name></italic> <bold>b</bold> <italic><tp:taxon-name>Cratocerus sulcatus</tp:taxon-name></italic> <bold>c</bold> <italic><tp:taxon-name>Cratocerus sinesetosus</tp:taxon-name></italic> <bold>d</bold> <italic><tp:taxon-name>Cratocerus multisetosus</tp:taxon-name></italic> <bold>e</bold> <italic><tp:taxon-name>Cratocerus tanyae</tp:taxon-name></italic> <bold>f</bold> <italic><tp:taxon-name>Cratocerus indupalmensis</tp:taxon-name></italic> <bold>g</bold> <italic><tp:taxon-name>Cratocerus kavanaughi</tp:taxon-name></italic> and <bold>h</bold> <italic><tp:taxon-name>Cratocerus culpepperi</tp:taxon-name></italic>. Scale bars = 0.5 mm.</p></caption><graphic xmlns:xlink="http://www.w3.org/1999/xlink" xlink:href="zookeys-416-077-g009.jpg" position="float" orientation="portrait" xlink:type="simple"/></fig><fig id="F10" position="float" orientation="portrait"><label>Figure 10.</label><caption><p>Scanning electron micrographs of left protibia for: <bold>a</bold> <italic><tp:taxon-name>Cratocerus sinesetosus</tp:taxon-name></italic> <bold>b</bold> <italic><tp:taxon-name>Cratocerus multisetosus</tp:taxon-name></italic> <bold>c</bold> <italic><tp:taxon-name>Cratocerus tanyae</tp:taxon-name></italic> <bold>d</bold> <italic><tp:taxon-name>Cratocerus indupalmensis</tp:taxon-name></italic> <bold>e</bold> <italic><tp:taxon-name>Cratocerus kavanaughi</tp:taxon-name></italic> <bold>f</bold> <italic><tp:taxon-name>Cratocerus culpepperi</tp:taxon-name></italic>. Arrows point to distinct, stout spines referred to in text. Scale bars = 100 µm.</p></caption><graphic xmlns:xlink="http://www.w3.org/1999/xlink" xlink:href="zookeys-416-077-g010.jpg" position="float" orientation="portrait" xlink:type="simple"/></fig><fig id="F11" position="float" orientation="portrait"><label>Figure 11.</label><caption><p>Male genitalia, left lateral view of the median lobe and left paramere for: <bold>a</bold> <italic><tp:taxon-name>Cratocerus sinesetosus</tp:taxon-name></italic> <bold>b</bold> <italic><tp:taxon-name>Cratocerus multisetosus</tp:taxon-name></italic> <bold>c</bold> <italic><tp:taxon-name>Cratocerus monilicornis</tp:taxon-name></italic>; <bold>d</bold> <italic><tp:taxon-name>Cratocerus tanyae</tp:taxon-name></italic> <bold>e</bold> <italic><tp:taxon-name>Cratocerus indupalmensis</tp:taxon-name></italic> <bold>f</bold> <italic><tp:taxon-name>Cratocerus kavanaughi</tp:taxon-name></italic> <bold>g</bold> <italic><tp:taxon-name>Cratocerus culpepperi</tp:taxon-name></italic>. Scale bar = 0.5 mm.</p></caption><graphic xmlns:xlink="http://www.w3.org/1999/xlink" xlink:href="zookeys-416-077-g011.jpg" position="float" orientation="portrait" xlink:type="simple"/></fig><fig id="F12" position="float" orientation="portrait"><label>Figure 12.</label><caption><p>Ventral view of anterior portion of female reproductive tract. <bold>a</bold> <italic><tp:taxon-name>Cratocerus sinesetosus</tp:taxon-name></italic> <bold>b</bold> <italic><tp:taxon-name>Cratocerus culpepperi</tp:taxon-name></italic> and <bold>c</bold> <italic><tp:taxon-name>Cratocerus kavanaughi</tp:taxon-name></italic>. Abbreviations: bc, bursa copulatrix; co, common oviduct; sp, spermatheca. Scale bar = 0.25 mm.</p></caption><graphic xmlns:xlink="http://www.w3.org/1999/xlink" xlink:href="zookeys-416-077-g012.jpg" position="float" orientation="portrait" xlink:type="simple"/></fig><fig id="F13" position="float" orientation="portrait"><label>Figure 13.</label><caption><p>Map showing location of material examined for species of <italic><tp:taxon-name>Cratocerus</tp:taxon-name></italic>.</p></caption><graphic xmlns:xlink="http://www.w3.org/1999/xlink" xlink:href="zookeys-416-077-g013.jpg" position="float" orientation="portrait" xlink:type="simple"/></fig></tp:treatment-sec></tp:taxon-treatment>
