# Supplementary material for: Taxonomic review of Cratocerus Dejean, 1829 (Coleoptera, Carabidae) with the description of six new species
Source: Zookeys. 2014 Jun 17;(416):77–112. doi: 10.3897/zookeys.416.6455 (PMC4109511; doi:10.3897/zookeys.416.6455)
Supplement: XML Treatment for Cratocerus kavanaughi [file zookeys.416.6455-treatment8.xml]

<!DOCTYPE tp:taxon-treatment
  PUBLIC "-//TaxonX//DTD Taxonomic Treatment Publishing DTD v0 20100105//EN" "tax-treatment-NSO.dtd">
<tp:taxon-treatment xmlns:tp="http://www.plazi.org/taxpub"><tp:treatment-meta><kwd-group><label>Taxon classification</label><kwd><named-content content-type="kingdom">Animalia</named-content></kwd><kwd><named-content content-type="order">Coleoptera</named-content></kwd><kwd><named-content content-type="family">Carabidae</named-content></kwd></kwd-group><mixed-citation publication-type="journal"><person-group><name><surname>Grzymala</surname><given-names>Traci L.</given-names></name><name><surname>Will</surname><given-names>Kipling W.</given-names></name></person-group><article-title>Taxonomic review of <italic>Cratocerus</italic> Dejean, 1829 (Coleoptera, Carabidae) with the description of six new species</article-title><source>Zookeys</source><day>17</day><month>6</month><year>2014</year><volume>2014</volume><issue>416</issue><fpage>77</fpage><lpage>112</lpage><pub-id pub-id-type="doi">10.3897/zookeys.416.6455</pub-id></mixed-citation></tp:treatment-meta><tp:nomenclature><tp:taxon-name>
                        <tp:taxon-name-part taxon-name-part-type="genus">Cratocerus</tp:taxon-name-part>
                        <tp:taxon-name-part taxon-name-part-type="species">kavanaughi</tp:taxon-name-part>
                        <object-id xmlns:xlink="http://www.w3.org/1999/xlink" content-type="zoobank" xlink:type="simple">http://zoobank.org/DD97E235-56AB-46C3-9003-9956C66D1A96</object-id>
                    </tp:taxon-name><tp:taxon-authority>Grzymala &amp; Will</tp:taxon-authority><tp:taxon-status xmlns:xlink="http://www.w3.org/1999/xlink" xlink:type="simple">sp. n.</tp:taxon-status><xref ref-type="fig" rid="F7">Figs 7</xref><xref ref-type="fig" rid="F9">, 9g</xref><xref ref-type="fig" rid="F10">, 10e</xref><xref ref-type="fig" rid="F11">, 11f</xref><xref ref-type="fig" rid="F12">, 12c</xref></tp:nomenclature><tp:treatment-sec sec-type="Type locality"><title>Type locality.</title><p>French Guiana, Nouragues Scientific Station, Pararé site, coordinates <named-content xmlns:xlink="http://www.w3.org/1999/xlink" content-type="dwc:verbatimCoordinates" xlink:type="simple">4.02N, 52.41W</named-content>.</p></tp:treatment-sec><tp:treatment-sec sec-type="Type material"><title>Type material.</title><p>HOLOTYPE [male, deposited in NMNH] labeled: “FRENCH GUYANA: Nouragues - / Saut Parare, Commune de Regina / <named-content xmlns:xlink="http://www.w3.org/1999/xlink" content-type="dwc:verbatimCoordinates" xlink:type="simple">4.02°N, 52.41°W</named-content>, 51 meters / 26 Apr. 2010, flight intercept trap / S. Brule, P.H. Dalens &amp; E. Poirier // ADP / 126766 // U.C. Berkeley / EMEC / 654851”.</p><p><bold>Paratypes.</bold> 10 total; 1 female, labeled: “FRENCH GUYANA: Nouragues - Saut Parare, Commune de Regina <named-content xmlns:xlink="http://www.w3.org/1999/xlink" content-type="dwc:verbatimCoordinates" xlink:type="simple">4.02°N, 52.41°W</named-content>, 51 meters 20 Apr. 2010, flight intercept trap S. Brule, P.H. Dalens &amp; E. Poirier (<ext-link xmlns:xlink="http://www.w3.org/1999/xlink" ext-link-type="uri" xlink:href="http://essigdb.berkeley.edu/cgi/eme_query?table=eme&amp;bnhm_id=EMEC207921&amp;one=T&amp;OK2SHOWPRIVATE=" xlink:type="simple">EMEC207921</ext-link>); 1 female, labeled: “FRENCH GUYANA: Nouragues - Saut Parare, Commune de Regina <named-content xmlns:xlink="http://www.w3.org/1999/xlink" content-type="dwc:verbatimCoordinates" xlink:type="simple">4.0378°N, 057.6725°W</named-content>, 51m. 30 Nov. 2009, flight intercept trap S. Brule, P.H. Dalens &amp; E. Poirier” (<ext-link xmlns:xlink="http://www.w3.org/1999/xlink" ext-link-type="uri" xlink:href="http://essigdb.berkeley.edu/cgi/eme_query?table=eme&amp;bnhm_id=EMEC207901&amp;one=T&amp;OK2SHOWPRIVATE=" xlink:type="simple">EMEC207901</ext-link>); 1 male, labeled: “FRENCH GUYANA: Reserve Naturelle des Nouragues Inselberg, Camp, Commune de Regina, <named-content xmlns:xlink="http://www.w3.org/1999/xlink" content-type="dwc:verbatimCoordinates" xlink:type="simple">4°05'N, 52°41'W</named-content>, flight intercept trap 23 February 2011 S. Brule, P.H. Dalens &amp; E. Poirier” (<ext-link xmlns:xlink="http://www.w3.org/1999/xlink" ext-link-type="uri" xlink:href="http://essigdb.berkeley.edu/cgi/eme_query?table=eme&amp;bnhm_id=EMEC654857&amp;one=T&amp;OK2SHOWPRIVATE=" xlink:type="simple">EMEC654857</ext-link>); 1 male, labeled: “FRENCH GUYANA: Montagne des Chevaux Commune de Roura, RN2 PK22, <named-content xmlns:xlink="http://www.w3.org/1999/xlink" content-type="dwc:verbatimCoordinates" xlink:type="simple">4.7127°N, 52.3966°W</named-content>, 90 meters 21 Dec. 2011, flight intercept trap S. Brule, P.H. Dalens &amp; E. Poirier” (<ext-link xmlns:xlink="http://www.w3.org/1999/xlink" ext-link-type="uri" xlink:href="http://essigdb.berkeley.edu/cgi/eme_query?table=eme&amp;bnhm_id=EMEC654907&amp;one=T&amp;OK2SHOWPRIVATE=" xlink:type="simple">EMEC654907</ext-link>); 1 female, labeled: “FRENCH GUYANA: Montagne des Chevaux Commune de Roura, RN2 PK22, <named-content xmlns:xlink="http://www.w3.org/1999/xlink" content-type="dwc:verbatimCoordinates" xlink:type="simple">4.7127°N, 52.3966°W</named-content>, 900 m. 26 Dec. 2010, flight intercept trap S. Brule, P.H. Dalens &amp; E. Poirier” (<ext-link xmlns:xlink="http://www.w3.org/1999/xlink" ext-link-type="uri" xlink:href="http://essigdb.berkeley.edu/cgi/eme_query?table=eme&amp;bnhm_id=EMEC654852&amp;one=T&amp;OK2SHOWPRIVATE=" xlink:type="simple">EMEC654852</ext-link>); 1 female, labeled: “FRENCH GUYANA: Montagne des Chevaux Commune de Roura, RN2 PK22, <named-content xmlns:xlink="http://www.w3.org/1999/xlink" content-type="dwc:verbatimCoordinates" xlink:type="simple">4.7127°N, 52.3966°W</named-content>, 90 meters 23 July 2011, SLAM Malaise trap S. Brule, P.H. Dalens &amp; E. Poirier” (<ext-link xmlns:xlink="http://www.w3.org/1999/xlink" ext-link-type="uri" xlink:href="http://essigdb.berkeley.edu/cgi/eme_query?table=eme&amp;bnhm_id=EMEC654856&amp;one=T&amp;OK2SHOWPRIVATE=" xlink:type="simple">EMEC654856</ext-link>); 1 female, labeled: “FRENCH GUYANA: Region de Saul, Commune de Saul, Belvedere de Saul, <named-content xmlns:xlink="http://www.w3.org/1999/xlink" content-type="dwc:verbatimCoordinates" xlink:type="simple">3.6223N, 53.2159W</named-content>, 283–325 meters 24 Jan. 2011, flight intercept trap, VPV <!--PageBreak--><!--PageBreak-->S. Brule, P.H. Dalens &amp; E. Poirier” (<ext-link xmlns:xlink="http://www.w3.org/1999/xlink" ext-link-type="uri" xlink:href="http://essigdb.berkeley.edu/cgi/eme_query?table=eme&amp;bnhm_id=EMEC654853&amp;one=T&amp;OK2SHOWPRIVATE=" xlink:type="simple">EMEC654853</ext-link>); 1 female, labeled: “FRENCH GUYANA: Region de Saul, Commune de Saul, Belvedere de Saul <named-content xmlns:xlink="http://www.w3.org/1999/xlink" content-type="dwc:verbatimCoordinates" xlink:type="simple">3.6223N, 53.2159W</named-content>, 283–325 meters 07 Apr. 2011, flight intercept trap, V6 S. Brule, P.H. Dalens &amp; E. Poirier” (<ext-link xmlns:xlink="http://www.w3.org/1999/xlink" ext-link-type="uri" xlink:href="http://essigdb.berkeley.edu/cgi/eme_query?table=eme&amp;bnhm_id=EMEC654854&amp;one=T&amp;OK2SHOWPRIVATE=" xlink:type="simple">EMEC654854</ext-link>); 1 male, labeled: “FRENCH GUYANA: Region de Saul, Commune de Saul, Belvedere de Saul <named-content xmlns:xlink="http://www.w3.org/1999/xlink" content-type="dwc:verbatimCoordinates" xlink:type="simple">3.6223N, 53.2159W</named-content>, 283-325 meters 20 Feb.. 2010, flight intercept trap, V5 S. Brule, P.H. Dalens &amp; E. Poirier” (<ext-link xmlns:xlink="http://www.w3.org/1999/xlink" ext-link-type="uri" xlink:href="http://essigdb.berkeley.edu/cgi/eme_query?table=eme&amp;bnhm_id=EMEC654845&amp;one=T&amp;OK2SHOWPRIVATE=" xlink:type="simple">EMEC654845</ext-link>); 1 male, labeled: “PERU: MADRE DE DIOS Pakitza, Zone 2 07Oct90 T.L. Erwin &amp; M.G. Pogue Colls, <named-content xmlns:xlink="http://www.w3.org/1999/xlink" content-type="dwc:verbatimCoordinates" xlink:type="simple">12°07'S, 70°58'W</named-content>, Under bark on Tr. Aguajal nr. St. 127” (<ext-link xmlns:xlink="http://www.w3.org/1999/xlink" ext-link-type="uri" xlink:href="http://essigdb.berkeley.edu/cgi/eme_query?table=eme&amp;bnhm_id=EMEC207851&amp;one=T&amp;OK2SHOWPRIVATE=" xlink:type="simple">EMEC207851</ext-link>). All specimens deposited in NMNH except <ext-link xmlns:xlink="http://www.w3.org/1999/xlink" ext-link-type="uri" xlink:href="http://essigdb.berkeley.edu/cgi/eme_query?table=eme&amp;bnhm_id=EMEC654857&amp;one=T&amp;OK2SHOWPRIVATE=" xlink:type="simple">EMEC654857</ext-link> deposited in MNHN.</p></tp:treatment-sec><tp:treatment-sec sec-type="Diagnosis"><title>Diagnosis.</title><p>This species is distinguished from other members of <italic><tp:taxon-name>Cratocerus</tp:taxon-name></italic> by the strongly curved mandibles, 45 degrees in relation to the mandibular midline and the two basal pronotal fovea. This species is most easily confused with <italic><tp:taxon-name>Cratocerus culpepperi</tp:taxon-name></italic> as both have the distinctively curved mandibles, a character which does not occur in any other species within <italic><tp:taxon-name>Cratocerus</tp:taxon-name></italic>. <italic><tp:taxon-name>Cratocerus kavanaughi</tp:taxon-name></italic> is easily identified by the larger overall body size and the two pronotal basal fovea as opposed to the five found with <italic><tp:taxon-name>Cratocerus culpepperi</tp:taxon-name></italic> specimens (<xref ref-type="fig" rid="F9">Fig. 9g, h</xref>).</p></tp:treatment-sec><tp:treatment-sec sec-type="Description"><title>Description.</title><p>Size average for the genus, ABL 4.8–5.6 mm, TW 1.9–2.4 mm. <italic>Color</italic>. Head and prothorax brunneopiceous; elytra, abdominal sternites, and mandibles brunneous; legs, antennae, and remaining mouthparts rufotestaceous. <italic>Head</italic>. HL 0.7–1.0 mm, HW 0.8–0.9 mm. One supraorbital seta present over each eye. Apices of mandibles strongly curved, apices at more than 45 degree angle to mandibular midline. Apical maxillary palpi length 4 × width at base. Mentum with triangulate lateral lobes. <italic>Thorax</italic>. Pronotum (<xref ref-type="fig" rid="F9">Fig. 9g</xref>) with distinct median impression, one distinct basal fovea laterad; one lateral seta located on apicolateral pronotal bead; one seta present on posterior bead and projected over posterior angle; pronotal anterior margin convex, greatest width anterad of center; pronotal width 1.3–1.4 × pronotal length. Elytral length 1.4–1.6 × elytral width. <italic>Legs</italic>. Protibia with three small, stout spines confined to distal half of lateral margin, only visible with extreme magnification (<xref ref-type="fig" rid="F10">Fig. 10e</xref>). <italic>Genitalia, male</italic>. Median lobe curved sharply, between forty-five and ninety degrees with respect to basal 1/3, remaining 2/3 without continuing curvature; narrowed apically; length average for species of the genus. Left paramere curved and simple (<xref ref-type="fig" rid="F11">Figure 11f</xref>). <italic>Genitalia, female</italic>. Spermatheca with entire length equal and moderate, length average for genus; apex rounded, without broad bulb (<xref ref-type="fig" rid="F12">Fig. 12c</xref>).</p><fig id="F7" position="float" orientation="portrait"><label>Figure 7.</label><caption><p>Dorsal habitus image of <italic><tp:taxon-name>Cratocerus kavanaughi</tp:taxon-name></italic> Grzymala &amp; Will, sp. n. Scale bar = 1.0 mm.</p></caption><graphic xmlns:xlink="http://www.w3.org/1999/xlink" xlink:href="zookeys-416-077-g007.jpg" position="float" orientation="portrait" xlink:type="simple"/></fig></tp:treatment-sec><tp:treatment-sec sec-type="Etymology"><title>Etymology.</title><p>The specific epithet, <italic>kavanaughi</italic>, is a Latinized version (genitive case) of the surname of Dr. David H. Kavanaugh, an entomology curator at the California Academy of Sciences. Dr. Kavanaugh provided numerous resources and support to TLG throughout the duration of this project. This species is named in gratitude of this support.</p></tp:treatment-sec><tp:treatment-sec sec-type="Distribution"><title>Distribution.</title><p>This species is geographically distributed (<xref ref-type="fig" rid="F13">Fig. 13</xref>) throughout French Guiana and Peru.</p></tp:treatment-sec><tp:treatment-sec sec-type="Ecology"><title>Ecology.</title><p>Specimens have been collected in flight intercept traps during the months of November, December, January, February, April, and July and under tree bark in October.</p><!--PageBreak--></tp:treatment-sec><tp:treatment-sec><!--Section generated to contain objects referenced in tp:taxon-treatment.--><fig id="F9" position="float" orientation="portrait"><label>Figure 9.</label><caption><p>Pronotal drawings for: <bold>a</bold> <italic><tp:taxon-name>Cratocerus monilicornis</tp:taxon-name></italic> <bold>b</bold> <italic><tp:taxon-name>Cratocerus sulcatus</tp:taxon-name></italic> <bold>c</bold> <italic><tp:taxon-name>Cratocerus sinesetosus</tp:taxon-name></italic> <bold>d</bold> <italic><tp:taxon-name>Cratocerus multisetosus</tp:taxon-name></italic> <bold>e</bold> <italic><tp:taxon-name>Cratocerus tanyae</tp:taxon-name></italic> <bold>f</bold> <italic><tp:taxon-name>Cratocerus indupalmensis</tp:taxon-name></italic> <bold>g</bold> <italic><tp:taxon-name>Cratocerus kavanaughi</tp:taxon-name></italic> and <bold>h</bold> <italic><tp:taxon-name>Cratocerus culpepperi</tp:taxon-name></italic>. Scale bars = 0.5 mm.</p></caption><graphic xmlns:xlink="http://www.w3.org/1999/xlink" xlink:href="zookeys-416-077-g009.jpg" position="float" orientation="portrait" xlink:type="simple"/></fig><fig id="F10" position="float" orientation="portrait"><label>Figure 10.</label><caption><p>Scanning electron micrographs of left protibia for: <bold>a</bold> <italic><tp:taxon-name>Cratocerus sinesetosus</tp:taxon-name></italic> <bold>b</bold> <italic><tp:taxon-name>Cratocerus multisetosus</tp:taxon-name></italic> <bold>c</bold> <italic><tp:taxon-name>Cratocerus tanyae</tp:taxon-name></italic> <bold>d</bold> <italic><tp:taxon-name>Cratocerus indupalmensis</tp:taxon-name></italic> <bold>e</bold> <italic><tp:taxon-name>Cratocerus kavanaughi</tp:taxon-name></italic> <bold>f</bold> <italic><tp:taxon-name>Cratocerus culpepperi</tp:taxon-name></italic>. Arrows point to distinct, stout spines referred to in text. Scale bars = 100 µm.</p></caption><graphic xmlns:xlink="http://www.w3.org/1999/xlink" xlink:href="zookeys-416-077-g010.jpg" position="float" orientation="portrait" xlink:type="simple"/></fig><fig id="F11" position="float" orientation="portrait"><label>Figure 11.</label><caption><p>Male genitalia, left lateral view of the median lobe and left paramere for: <bold>a</bold> <italic><tp:taxon-name>Cratocerus sinesetosus</tp:taxon-name></italic> <bold>b</bold> <italic><tp:taxon-name>Cratocerus multisetosus</tp:taxon-name></italic> <bold>c</bold> <italic><tp:taxon-name>Cratocerus monilicornis</tp:taxon-name></italic>; <bold>d</bold> <italic><tp:taxon-name>Cratocerus tanyae</tp:taxon-name></italic> <bold>e</bold> <italic><tp:taxon-name>Cratocerus indupalmensis</tp:taxon-name></italic> <bold>f</bold> <italic><tp:taxon-name>Cratocerus kavanaughi</tp:taxon-name></italic> <bold>g</bold> <italic><tp:taxon-name>Cratocerus culpepperi</tp:taxon-name></italic>. Scale bar = 0.5 mm.</p></caption><graphic xmlns:xlink="http://www.w3.org/1999/xlink" xlink:href="zookeys-416-077-g011.jpg" position="float" orientation="portrait" xlink:type="simple"/></fig><fig id="F12" position="float" orientation="portrait"><label>Figure 12.</label><caption><p>Ventral view of anterior portion of female reproductive tract. <bold>a</bold> <italic><tp:taxon-name>Cratocerus sinesetosus</tp:taxon-name></italic> <bold>b</bold> <italic><tp:taxon-name>Cratocerus culpepperi</tp:taxon-name></italic> and <bold>c</bold> <italic><tp:taxon-name>Cratocerus kavanaughi</tp:taxon-name></italic>. Abbreviations: bc, bursa copulatrix; co, common oviduct; sp, spermatheca. Scale bar = 0.25 mm.</p></caption><graphic xmlns:xlink="http://www.w3.org/1999/xlink" xlink:href="zookeys-416-077-g012.jpg" position="float" orientation="portrait" xlink:type="simple"/></fig><fig id="F13" position="float" orientation="portrait"><label>Figure 13.</label><caption><p>Map showing location of material examined for species of <italic><tp:taxon-name>Cratocerus</tp:taxon-name></italic>.</p></caption><graphic xmlns:xlink="http://www.w3.org/1999/xlink" xlink:href="zookeys-416-077-g013.jpg" position="float" orientation="portrait" xlink:type="simple"/></fig></tp:treatment-sec></tp:taxon-treatment>
