# Supplementary material for: Taxonomic review of Cratocerus Dejean, 1829 (Coleoptera, Carabidae) with the description of six new species
Source: Zookeys. 2014 Jun 17;(416):77–112. doi: 10.3897/zookeys.416.6455 (PMC4109511; doi:10.3897/zookeys.416.6455)
Supplement: XML Treatment for Cratocerus culpepperi [file zookeys.416.6455-treatment9.xml]

<!DOCTYPE tp:taxon-treatment
  PUBLIC "-//TaxonX//DTD Taxonomic Treatment Publishing DTD v0 20100105//EN" "tax-treatment-NSO.dtd">
<tp:taxon-treatment xmlns:tp="http://www.plazi.org/taxpub"><tp:treatment-meta><kwd-group><label>Taxon classification</label><kwd><named-content content-type="kingdom">Animalia</named-content></kwd><kwd><named-content content-type="order">Coleoptera</named-content></kwd><kwd><named-content content-type="family">Carabidae</named-content></kwd></kwd-group><mixed-citation publication-type="journal"><person-group><name><surname>Grzymala</surname><given-names>Traci L.</given-names></name><name><surname>Will</surname><given-names>Kipling W.</given-names></name></person-group><article-title>Taxonomic review of <italic>Cratocerus</italic> Dejean, 1829 (Coleoptera, Carabidae) with the description of six new species</article-title><source>Zookeys</source><day>17</day><month>6</month><year>2014</year><volume>2014</volume><issue>416</issue><fpage>77</fpage><lpage>112</lpage><pub-id pub-id-type="doi">10.3897/zookeys.416.6455</pub-id></mixed-citation></tp:treatment-meta><tp:nomenclature><tp:taxon-name>
                        <tp:taxon-name-part taxon-name-part-type="genus">Cratocerus</tp:taxon-name-part>
                        <tp:taxon-name-part taxon-name-part-type="species">culpepperi</tp:taxon-name-part>
                        <object-id xmlns:xlink="http://www.w3.org/1999/xlink" content-type="zoobank" xlink:type="simple">http://zoobank.org/B4B00EFA-34CC-4DCC-83B3-40CF563F9303</object-id>
                    </tp:taxon-name><tp:taxon-authority>Grzymala &amp; Will</tp:taxon-authority><tp:taxon-status xmlns:xlink="http://www.w3.org/1999/xlink" xlink:type="simple">sp. n.</tp:taxon-status><xref ref-type="fig" rid="F8">Figs 8</xref><xref ref-type="fig" rid="F9">, 9h</xref><xref ref-type="fig" rid="F10">, 10f</xref><xref ref-type="fig" rid="F11">, 11g</xref><xref ref-type="fig" rid="F12">, 12b</xref></tp:nomenclature><tp:treatment-sec sec-type="Type locality"><title>Type locality.</title><p>Peru, Loreto region, Rio Napo, Explomapo Camp, Rio Sucusari, coordinates <named-content xmlns:xlink="http://www.w3.org/1999/xlink" content-type="dwc:verbatimCoordinates" xlink:type="simple">3.25S, 72.92W</named-content>.</p></tp:treatment-sec><tp:treatment-sec sec-type="Type material"><title>Type material.</title><p>HOLOTYPE [male, deposited in UNMSM] labeled: “PERU: LORETO Rio Napo / Explomapo Camp, Rio Sucusari/ 100m, 6 June 1992 / <named-content xmlns:xlink="http://www.w3.org/1999/xlink" content-type="dwc:verbatimCoordinates" xlink:type="simple">03°15'S, 072°55'W</named-content>, / T.L. Erwin, E. &amp; F. Pfuno S. // Insecticidal fog of suspended / dry leaves in low canopy and one / tree to 35m(14 sheets) along / Tr. Pestoso in Igapo 500m from / camp Lot 337 A // ADP / 53163 // U.C. Berkeley / EMEC 207,967”.</p><p><bold>Paratypes.</bold> 8 females with same data as the holotype (<ext-link xmlns:xlink="http://www.w3.org/1999/xlink" ext-link-type="uri" xlink:href="http://essigdb.berkeley.edu/cgi/eme_query?table=eme&amp;bnhm_id=EMEC207960&amp;one=T&amp;OK2SHOWPRIVATE=" xlink:type="simple">EMEC207960</ext-link>, <ext-link xmlns:xlink="http://www.w3.org/1999/xlink" ext-link-type="uri" xlink:href="http://essigdb.berkeley.edu/cgi/eme_query?table=eme&amp;bnhm_id=EMEC207961&amp;one=T&amp;OK2SHOWPRIVATE=" xlink:type="simple">EMEC207961</ext-link>, <ext-link xmlns:xlink="http://www.w3.org/1999/xlink" ext-link-type="uri" xlink:href="http://essigdb.berkeley.edu/cgi/eme_query?table=eme&amp;bnhm_id=EMEC207962&amp;one=T&amp;OK2SHOWPRIVATE=" xlink:type="simple">EMEC207962</ext-link>, <ext-link xmlns:xlink="http://www.w3.org/1999/xlink" ext-link-type="uri" xlink:href="http://essigdb.berkeley.edu/cgi/eme_query?table=eme&amp;bnhm_id=EMEC207964&amp;one=T&amp;OK2SHOWPRIVATE=" xlink:type="simple">EMEC207964</ext-link>, <ext-link xmlns:xlink="http://www.w3.org/1999/xlink" ext-link-type="uri" xlink:href="http://essigdb.berkeley.edu/cgi/eme_query?table=eme&amp;bnhm_id=EMEC207965&amp;one=T&amp;OK2SHOWPRIVATE=" xlink:type="simple">EMEC207965</ext-link>, <ext-link xmlns:xlink="http://www.w3.org/1999/xlink" ext-link-type="uri" xlink:href="http://essigdb.berkeley.edu/cgi/eme_query?table=eme&amp;bnhm_id=EMEC207966&amp;one=T&amp;OK2SHOWPRIVATE=" xlink:type="simple">EMEC207966</ext-link>, <ext-link xmlns:xlink="http://www.w3.org/1999/xlink" ext-link-type="uri" xlink:href="http://essigdb.berkeley.edu/cgi/eme_query?table=eme&amp;bnhm_id=EMEC207968&amp;one=T&amp;OK2SHOWPRIVATE=" xlink:type="simple">EMEC207968</ext-link>, <ext-link xmlns:xlink="http://www.w3.org/1999/xlink" ext-link-type="uri" xlink:href="http://essigdb.berkeley.edu/cgi/eme_query?table=eme&amp;bnhm_id=EMEC207969&amp;one=T&amp;OK2SHOWPRIVATE=" xlink:type="simple">EMEC207969</ext-link>), deposited in NMNH. 2 males, labeled: PERU: “LORETO Rio Napo Explomapo Camp, Rio Sucusari 100m, 15 June 1992 <named-content xmlns:xlink="http://www.w3.org/1999/xlink" content-type="dwc:verbatimCoordinates" xlink:type="simple">03°15'S, 072°55'W</named-content>, T.L. Erwin, E. &amp; F. Pfuno S. Insecticidal fog of 20m high canopy mixed with dry leaves (8m3)(14 sheets), with 1 sheet nearly pure Guadua (dry and green leaves) Lot 387” (<ext-link xmlns:xlink="http://www.w3.org/1999/xlink" ext-link-type="uri" xlink:href="http://essigdb.berkeley.edu/cgi/eme_query?table=eme&amp;bnhm_id=EMEC207963&amp;one=T&amp;OK2SHOWPRIVATE=" xlink:type="simple">EMEC207963</ext-link>, <ext-link xmlns:xlink="http://www.w3.org/1999/xlink" ext-link-type="uri" xlink:href="http://essigdb.berkeley.edu/cgi/eme_query?table=eme&amp;bnhm_id=EMEC654858&amp;one=T&amp;OK2SHOWPRIVATE=" xlink:type="simple">EMEC654858</ext-link>). All paratype specimens deposited in NMNH except <ext-link xmlns:xlink="http://www.w3.org/1999/xlink" ext-link-type="uri" xlink:href="http://essigdb.berkeley.edu/cgi/eme_query?table=eme&amp;bnhm_id=EMEC207960&amp;one=T&amp;OK2SHOWPRIVATE=" xlink:type="simple">EMEC207960</ext-link> deposited in UNMSM.</p></tp:treatment-sec><tp:treatment-sec sec-type="Diagnosis"><title>Diagnosis.</title><p>This species is distinguished from congeners by the small overall body size, light brunneous coloration, the five basal pronotal fovea, and the mandibles curved more than 45 degrees in relation to the mandibular midline. This species most closely resembles <italic><tp:taxon-name>Cratocerus kavanaughi</tp:taxon-name></italic>, but is easily distinguished by the smaller size and the five basal pronotal fovea as opposed to two.</p></tp:treatment-sec><tp:treatment-sec sec-type="Description"><title>Description.</title><p>Size small for the genus, ABL 3.5–4.0 mm, TW 1.4–1.6 mm. <!--PageBreak--><!--PageBreak--><!--PageBreak--><italic>Color</italic>. Head, labrum, mandibles, prothorax, elytra, and abdominal sternites castaneous; remaining mouthparts, antennae, and legs testaceous. <italic>Head</italic>. HL 0.4–0.6 mm, HW 0.5–0.7 mm. One supraorbital seta present over each eye. Apices of mandibles strongly curved, apices at more than 45 degree angle to mandibular midline. Apical maxillary palpomere length 3.5 × width at base. Mentum with triangular lateral lobes. <italic>Thorax</italic>. Pronotum (<xref ref-type="fig" rid="F9">Fig. 9h</xref>) with distinct median impression, two distinct basal fovea laterad and one basal fovea centered on median impression; one lateral seta located on apicolateral pronotal bead; one posterior seta present on posterior bead and projecting over posterior angle; pronotal anterior margin convex, greatest width anterad of center; pronotal width 1.1–1.2 × pronotal length. Elytral length 1.5–1.6 × combined elytral width. <italic>Legs</italic>. Protibia with one small, stout spine confined to distal half of lateral margin, only visible with extreme magnification (<xref ref-type="fig" rid="F10">Fig. 10f</xref>). <italic>Genitalia, male</italic>. Median lobe curved sharply, between forty-five and ninety degrees with respect to basal 1/3, remaining 2/3 with continuing curvature; expanded apically; length average for genus. Left paramere curved and simple (<xref ref-type="fig" rid="F11">Figure 11g</xref>). <italic>Genitalia, female</italic>. Spermatheca with 1/3 length moderately thin, following 1/3 length extremely thin and filamentous, gradually expanding approximately 1/3 below apex, ended with broad bulb (<xref ref-type="fig" rid="F12">Fig. 12b</xref>).</p><fig id="F8" position="float" orientation="portrait"><label>Figure 8.</label><caption><p>Dorsal habitus image of <italic><tp:taxon-name>Cratocerus culpepperi</tp:taxon-name></italic> Grzymala &amp; Will, sp. n. Scale bar = 1.0 mm.</p></caption><graphic xmlns:xlink="http://www.w3.org/1999/xlink" xlink:href="zookeys-416-077-g008.jpg" position="float" orientation="portrait" xlink:type="simple"/></fig><fig id="F9" position="float" orientation="portrait"><label>Figure 9.</label><caption><p>Pronotal drawings for: <bold>a</bold> <italic><tp:taxon-name>Cratocerus monilicornis</tp:taxon-name></italic> <bold>b</bold> <italic><tp:taxon-name>Cratocerus sulcatus</tp:taxon-name></italic> <bold>c</bold> <italic><tp:taxon-name>Cratocerus sinesetosus</tp:taxon-name></italic> <bold>d</bold> <italic><tp:taxon-name>Cratocerus multisetosus</tp:taxon-name></italic> <bold>e</bold> <italic><tp:taxon-name>Cratocerus tanyae</tp:taxon-name></italic> <bold>f</bold> <italic><tp:taxon-name>Cratocerus indupalmensis</tp:taxon-name></italic> <bold>g</bold> <italic><tp:taxon-name>Cratocerus kavanaughi</tp:taxon-name></italic> and <bold>h</bold> <italic><tp:taxon-name>Cratocerus culpepperi</tp:taxon-name></italic>. Scale bars = 0.5 mm.</p></caption><graphic xmlns:xlink="http://www.w3.org/1999/xlink" xlink:href="zookeys-416-077-g009.jpg" position="float" orientation="portrait" xlink:type="simple"/></fig><fig id="F10" position="float" orientation="portrait"><label>Figure 10.</label><caption><p>Scanning electron micrographs of left protibia for: <bold>a</bold> <italic><tp:taxon-name>Cratocerus sinesetosus</tp:taxon-name></italic> <bold>b</bold> <italic><tp:taxon-name>Cratocerus multisetosus</tp:taxon-name></italic> <bold>c</bold> <italic><tp:taxon-name>Cratocerus tanyae</tp:taxon-name></italic> <bold>d</bold> <italic><tp:taxon-name>Cratocerus indupalmensis</tp:taxon-name></italic> <bold>e</bold> <italic><tp:taxon-name>Cratocerus kavanaughi</tp:taxon-name></italic> <bold>f</bold> <italic><tp:taxon-name>Cratocerus culpepperi</tp:taxon-name></italic>. Arrows point to distinct, stout spines referred to in text. Scale bars = 100 µm.</p></caption><graphic xmlns:xlink="http://www.w3.org/1999/xlink" xlink:href="zookeys-416-077-g010.jpg" position="float" orientation="portrait" xlink:type="simple"/></fig><fig id="F11" position="float" orientation="portrait"><label>Figure 11.</label><caption><p>Male genitalia, left lateral view of the median lobe and left paramere for: <bold>a</bold> <italic><tp:taxon-name>Cratocerus sinesetosus</tp:taxon-name></italic> <bold>b</bold> <italic><tp:taxon-name>Cratocerus multisetosus</tp:taxon-name></italic> <bold>c</bold> <italic><tp:taxon-name>Cratocerus monilicornis</tp:taxon-name></italic>; <bold>d</bold> <italic><tp:taxon-name>Cratocerus tanyae</tp:taxon-name></italic> <bold>e</bold> <italic><tp:taxon-name>Cratocerus indupalmensis</tp:taxon-name></italic> <bold>f</bold> <italic><tp:taxon-name>Cratocerus kavanaughi</tp:taxon-name></italic> <bold>g</bold> <italic><tp:taxon-name>Cratocerus culpepperi</tp:taxon-name></italic>. Scale bar = 0.5 mm.</p></caption><graphic xmlns:xlink="http://www.w3.org/1999/xlink" xlink:href="zookeys-416-077-g011.jpg" position="float" orientation="portrait" xlink:type="simple"/></fig><fig id="F12" position="float" orientation="portrait"><label>Figure 12.</label><caption><p>Ventral view of anterior portion of female reproductive tract. <bold>a</bold> <italic><tp:taxon-name>Cratocerus sinesetosus</tp:taxon-name></italic> <bold>b</bold> <italic><tp:taxon-name>Cratocerus culpepperi</tp:taxon-name></italic> and <bold>c</bold> <italic><tp:taxon-name>Cratocerus kavanaughi</tp:taxon-name></italic>. Abbreviations: bc, bursa copulatrix; co, common oviduct; sp, spermatheca. Scale bar = 0.25 mm.</p></caption><graphic xmlns:xlink="http://www.w3.org/1999/xlink" xlink:href="zookeys-416-077-g012.jpg" position="float" orientation="portrait" xlink:type="simple"/></fig></tp:treatment-sec><tp:treatment-sec sec-type="Etymology"><title>Etymology.</title><p>This species is named in recognition of Meghan Culpepper, currently a PhD student of carabid phylogenetics and biogeography who provided endless amounts of support throughout the duration of this project. Though this species is one of the smallest within the genus <!--PageBreak--><!--PageBreak--><italic><tp:taxon-name>Cratocerus</tp:taxon-name></italic>, the red hue of the integument and morphological characters mentioned above make it one of the most distinctive. Miss Culpepper is equally unique and we name this species for her.</p></tp:treatment-sec><tp:treatment-sec sec-type="Distribution"><title>Distribution.</title><p>This species is currently only known from Peru (<xref ref-type="fig" rid="F13">Fig. 13</xref>).</p><fig id="F13" position="float" orientation="portrait"><label>Figure 13.</label><caption><p>Map showing location of material examined for species of <italic><tp:taxon-name>Cratocerus</tp:taxon-name></italic>.</p></caption><graphic xmlns:xlink="http://www.w3.org/1999/xlink" xlink:href="zookeys-416-077-g013.jpg" position="float" orientation="portrait" xlink:type="simple"/></fig></tp:treatment-sec><tp:treatment-sec sec-type="Ecology"><title>Ecology.</title><p>Specimens examined in this study were all collected from insecticidal fogging of suspended dry leaves in the canopy and a tree during the month of June.</p><!--PageBreak--></tp:treatment-sec></tp:taxon-treatment>
